# Supplementary material for: 5,6-Diphenyl-3-(3-pyrid­yl)-1,2,4-triazine
Source: Acta Crystallogr Sect E Struct Rep Online. 2010 Jan 23;66(Pt 2):o427. doi: 10.1107/S1600536810002187 (PMC2979911; doi:10.1107/S1600536810002187)
Supplement: Supplementary file 2 [file e-66-0o427-Isup2.hkl]

# 
# h,k,l, Fc-squared, Fo-squared, sigma(Fo-squared) and status flag 
# 
data_I
_shelx_title ' B in   P21/c' 
_shelx_refln_list_code          4 
_shelx_F_calc_maximum      160.71 
_exptl_crystal_F_000       648.00 
_reflns_d_resolution_high  0.7499 
 
loop_ 
 _symmetry_equiv_pos_as_xyz 
 'x, y, z' 
 '-x, y+1/2, -z+1/2' 
 '-x, -y, -z' 
 'x, -y-1/2, z-1/2' 
 
_cell_length_a    14.4775 
_cell_length_b     7.0923 
_cell_length_c    18.5786 
_cell_angle_alpha  90.000 
_cell_angle_beta  125.587 
_cell_angle_gamma  90.000 
 
_shelx_F_squared_multiplier     1.000 
 
loop_ 
 _refln_index_h 
 _refln_index_k 
 _refln_index_l 
 _refln_F_squared_calc 
 _refln_F_squared_meas 
 _refln_F_squared_sigma 
 _refln_observed_status 
   1   0   0     5376.27     4488.74     69.69 o 
   2   0   0     1885.40     1787.50     30.35 o 
   3   0   0      546.10      541.54      9.09 o 
   4   0   0      310.35      265.74      6.49 o 
   5   0   0      271.24      275.05      8.35 o 
   6   0   0        0.36        0.59      1.01 o 
   7   0   0        8.93        8.71      2.59 o 
   8   0   0        2.66        3.70      2.46 o 
   9   0   0        1.99        2.23      2.82 o 
  10   0   0        0.00        2.99      3.10 o 
  11   0   0       59.10       38.48      6.87 o 
  12   0   0        7.26       11.04      4.86 o 
  13   0   0        1.61        3.58      4.26 o 
  14   0   0        2.47       -2.77      4.50 o 
  15   0   0        8.76        2.20      6.37 o 
   1   1   0     1462.23     1366.51     16.95 o 
   2   1   0      129.24      105.05      5.54 o 
   3   1   0      182.46      190.69      5.25 o 
   4   1   0      526.95      529.32      6.37 o 
   5   1   0     1671.91     1642.27     16.64 o 
   6   1   0      500.17      513.21      8.09 o 
   7   1   0      132.29      155.48      5.25 o 
   8   1   0       34.47       33.78      3.26 o 
   9   1   0        0.05       -1.28      1.28 o 
  10   1   0        4.80        4.80      2.12 o 
  11   1   0       23.60       19.47      3.95 o 
  12   1   0       63.19       60.85     11.47 o 
  13   1   0       18.58       15.22      4.29 o 
  14   1   0       15.74       14.99      4.43 o 
  15   1   0        2.58        5.99      5.19 o 
   0   2   0        0.37        0.37      0.94 o 
   1   2   0    11545.37    11677.67     89.82 o 
   2   2   0       92.48       89.26      3.38 o 
   3   2   0     1506.74     1476.08     17.24 o 
   4   2   0      844.85      863.46     12.19 o 
   5   2   0      358.41      397.08      7.97 o 
   6   2   0      264.14      284.59      6.99 o 
   7   2   0        0.34        0.86      1.16 o 
   8   2   0       36.02       33.11      4.73 o 
   9   2   0       13.86        8.31      3.48 o 
  10   2   0      102.71       99.94      5.80 o 
  11   2   0       49.96       42.93      4.60 o 
  12   2   0       84.22       75.13      6.02 o 
  13   2   0        3.32        4.58      3.34 o 
  14   2   0        6.20        4.98      4.45 o 
  15   2   0        1.05        0.28      7.61 o 
   1   3   0        0.26       -0.06      0.70 o 
   2   3   0      165.45      168.47      3.91 o 
   3   3   0      161.51      140.23      3.72 o 
   4   3   0       28.77       29.77      2.50 o 
   5   3   0       41.40       34.72      3.42 o 
   6   3   0       21.27       20.63      2.47 o 
   7   3   0       67.23       65.69      4.22 o 
   8   3   0        4.52        5.27      1.46 o 
   9   3   0       52.51       43.55      3.48 o 
  10   3   0      263.80      233.38      7.08 o 
  11   3   0       19.79       21.09      3.52 o 
  12   3   0       11.52        7.41      3.03 o 
  13   3   0       16.03       17.58      4.07 o 
  14   3   0        9.96       18.26      4.30 o 
   0   4   0        0.06        1.91      1.29 o 
   1   4   0      240.51      255.43      5.39 o 
   2   4   0      100.72      106.76      3.52 o 
   3   4   0      308.36      295.56      6.13 o 
   4   4   0      887.15      929.36     12.48 o 
   5   4   0      516.92      523.88      9.23 o 
   6   4   0       93.40       81.95      3.93 o 
   7   4   0       79.65       87.82      4.31 o 
   8   4   0        0.26        1.65      1.83 o 
   9   4   0       17.17       12.74      2.74 o 
  10   4   0        0.07       -1.54      1.74 o 
  11   4   0       40.93       45.25      4.19 o 
  12   4   0       25.40       29.69      3.98 o 
  13   4   0       31.04       24.37      4.84 o 
  14   4   0        0.31        6.78      6.63 o 
   1   5   0        0.35        0.21      1.21 o 
   2   5   0        6.29        4.19      1.81 o 
   3   5   0       23.10       24.59      3.39 o 
   4   5   0      267.45      275.23      7.95 o 
   5   5   0        2.34        1.20      1.62 o 
   6   5   0        3.43        0.69      2.11 o 
   7   5   0       22.09       21.53      3.31 o 
   8   5   0       53.88       53.87      4.86 o 
   9   5   0       44.69       42.63      4.70 o 
  10   5   0        2.65       -0.61      2.77 o 
  11   5   0        0.04        1.33      2.44 o 
  12   5   0        6.72        0.56      4.35 o 
  13   5   0       51.01       42.87     10.40 o 
   0   6   0       17.10       25.06      3.64 o 
   1   6   0      145.97      146.44      5.99 o 
   2   6   0        2.03        3.94      1.86 o 
   3   6   0       68.67       65.06      4.76 o 
   4   6   0        4.74        4.74      2.61 o 
   5   6   0       79.38       76.77      6.87 o 
   6   6   0       12.87       13.04      2.98 o 
   7   6   0       16.05       13.75      3.14 o 
   8   6   0       55.00       46.27      5.06 o 
   9   6   0        6.02        4.30      3.00 o 
  10   6   0       10.06        5.61      5.32 o 
  11   6   0        4.36        1.73      5.57 o 
  12   6   0        5.03        6.63      6.94 o 
   1   7   0        1.44        0.57      3.23 o 
   2   7   0       43.19       48.60      6.19 o 
   3   7   0       66.46       76.64      7.42 o 
   4   7   0      101.54      109.32      6.75 o 
   5   7   0        5.11        3.32      2.53 o 
   6   7   0        5.13        4.27      2.99 o 
   7   7   0       25.52       20.84     12.54 o 
   8   7   0       28.63       13.91      4.69 o 
   9   7   0        0.02        3.10      4.75 o 
  10   7   0        0.14        5.66      5.57 o 
   0   8   0       20.56       14.43      6.63 o 
   1   8   0        1.20        1.43      3.87 o 
   2   8   0        1.14        1.24      3.74 o 
   3   8   0       58.39       38.85      6.75 o 
   4   8   0       14.06       16.51      5.02 o 
   5   8   0        9.32       10.15      4.97 o 
   6   8   0        3.46       18.81      7.70 o 
   7   8   0        0.34        3.10      6.56 o 
   1   9   0       15.23       18.60      7.13 o 
   2   9   0       13.68        4.24      5.20 o 
   3   9   0        1.69        6.44      7.89 o 
 -15   1   1        8.25       10.98      4.67 o 
 -14   1   1        6.21       12.55      7.80 o 
 -13   1   1        4.89        5.20      3.33 o 
 -12   1   1       38.90       31.21      4.98 o 
 -11   1   1       46.88       32.02      4.64 o 
 -10   1   1      145.51      144.88      7.41 o 
  -9   1   1       17.56       15.48      2.90 o 
  -8   1   1        0.34        0.97      1.35 o 
  -7   1   1        6.20       10.59      1.53 o 
  -6   1   1      172.37      174.85      4.35 o 
  -5   1   1      765.24      784.96     15.18 o 
  -4   1   1     1233.28     1185.13     20.16 o 
  -3   1   1     3259.66     3097.19     30.08 o 
  -2   1   1    11040.51    11305.60    121.23 o 
  -1   1   1      102.33       87.82      2.68 o 
   0   1   1       27.97       30.93      2.04 o 
   1   1   1      109.07       91.37      1.98 o 
   2   1   1       46.66       41.67      1.53 o 
   3   1   1      357.63      360.89      5.25 o 
   4   1   1     1582.19     1537.41     13.57 o 
   5   1   1       40.55       45.26      1.82 o 
   6   1   1      505.30      552.02      7.82 o 
   7   1   1      241.55      230.56      6.53 o 
   8   1   1       87.98       95.49      4.93 o 
   9   1   1       25.76       19.27      2.83 o 
  10   1   1        1.78        2.73      2.61 o 
  11   1   1        6.58        4.71      2.39 o 
  12   1   1       15.55        8.98      3.57 o 
  13   1   1        5.33        4.66      3.73 o 
  14   1   1        1.26        1.74      3.83 o 
  15   1   1        4.41       -3.01      6.87 o 
 -15   2   1        7.75        7.86      4.86 o 
 -14   2   1        5.07        6.09      3.81 o 
 -13   2   1       42.26       39.43      7.83 o 
 -12   2   1        3.33        5.38      2.58 o 
 -11   2   1       50.73       59.07      5.01 o 
 -10   2   1       61.97       65.52      4.93 o 
  -9   2   1       13.51        8.85      1.81 o 
  -8   2   1        2.11        2.14      1.39 o 
  -7   2   1        0.00        1.39      0.85 o 
  -6   2   1     1711.35     1852.36     22.58 o 
  -5   2   1     2049.79     2086.51     23.87 o 
  -4   2   1     1596.14     1635.49     19.05 o 
  -3   2   1      736.37      702.60      8.53 o 
  -2   2   1    11661.09    11834.51     91.19 o 
  -1   2   1    25827.31    27759.23    437.28 o 
   0   2   1      372.87      355.83      7.45 o 
   1   2   1        6.95        7.18      1.83 o 
   2   2   1      285.44      265.22      5.34 o 
   3   2   1      109.87       85.23      3.13 o 
   4   2   1      119.43      130.85      4.14 o 
   5   2   1       22.95       29.95      4.62 o 
   6   2   1        0.50        2.36      0.97 o 
   7   2   1        0.18        1.23      0.98 o 
   8   2   1        6.88        5.43      1.86 o 
   9   2   1       34.81       39.58      3.91 o 
  10   2   1       64.73       55.80      7.12 o 
  11   2   1       87.30      100.13      6.46 o 
  12   2   1       14.63       12.60      3.29 o 
  13   2   1        9.40        7.43      3.48 o 
  14   2   1        1.26        5.47      4.54 o 
 -15   3   1        1.75       -4.74      6.30 o 
 -14   3   1        0.36       -4.44      4.44 o 
 -13   3   1       14.20       10.39      7.00 o 
 -12   3   1       49.73       42.42      4.84 o 
 -11   3   1      128.33      114.70      5.80 o 
 -10   3   1       15.73        8.79      2.10 o 
  -9   3   1       37.73       36.09      3.21 o 
  -8   3   1        0.36        1.99      1.47 o 
  -7   3   1      107.28      114.33      4.88 o 
  -6   3   1       82.86       82.41      4.08 o 
  -5   3   1      178.38      188.18      4.78 o 
  -4   3   1      400.84      415.02      7.01 o 
  -3   3   1     1245.54     1205.43     13.47 o 
  -2   3   1      103.04      114.56      3.81 o 
  -1   3   1      211.58      224.30      4.39 o 
   0   3   1      699.44      703.12      8.77 o 
   1   3   1      156.40      146.22      3.51 o 
   2   3   1      171.38      158.05      3.78 o 
   3   3   1     1504.99     1470.72     15.70 o 
   4   3   1      135.34      148.74      4.88 o 
   5   3   1       23.34       23.43      5.11 o 
   6   3   1        2.92        2.38      1.72 o 
   7   3   1        0.41        1.16      1.26 o 
   8   3   1       28.86       31.10      2.94 o 
   9   3   1       32.15       22.07      2.73 o 
  10   3   1        4.12        3.13      2.24 o 
  11   3   1       19.73       23.82      4.39 o 
  12   3   1       71.25       82.93      8.52 o 
  13   3   1        0.41        3.10      3.10 o 
  14   3   1        3.50        5.35      6.44 o 
 -14   4   1       81.06      108.60     10.17 o 
 -13   4   1       49.94       53.41      5.95 o 
 -12   4   1        3.80        1.09      2.28 o 
 -11   4   1        6.54        6.61      2.22 o 
 -10   4   1        5.15        2.84      1.66 o 
  -9   4   1        6.11        1.13      2.13 o 
  -8   4   1        8.90        8.49      2.33 o 
  -7   4   1       31.50       36.07      3.01 o 
  -6   4   1        3.21        2.22      1.24 o 
  -5   4   1      171.45      170.00      5.16 o 
  -4   4   1       29.04       22.26      2.12 o 
  -3   4   1       10.09       13.98      1.70 o 
  -2   4   1       12.29       12.92      1.63 o 
  -1   4   1        2.37        2.48      1.00 o 
   0   4   1      218.45      231.89      5.08 o 
   1   4   1      235.88      234.75      5.14 o 
   2   4   1       15.79       16.38      1.73 o 
   3   4   1      320.00      310.42      6.33 o 
   4   4   1      384.46      375.76      7.76 o 
   5   4   1       37.84       41.51      2.86 o 
   6   4   1       63.59       64.24      5.19 o 
   7   4   1       81.69       84.96      5.24 o 
   8   4   1        2.59        3.50      1.93 o 
   9   4   1        0.58        1.26      1.79 o 
  10   4   1       11.62        9.22      2.46 o 
  11   4   1        0.23        0.30      2.20 o 
  12   4   1        6.03        5.84      5.02 o 
  13   4   1        1.00        3.25      6.55 o 
 -13   5   1        0.43        1.10      3.12 o 
 -12   5   1        0.47        3.93      2.78 o 
 -11   5   1       22.76       30.55      3.93 o 
 -10   5   1        8.75        6.44      2.98 o 
  -9   5   1        5.70        8.22      2.73 o 
  -8   5   1       37.62       35.23      4.25 o 
  -7   5   1       23.42       23.05      3.27 o 
  -6   5   1        4.36        3.29      2.17 o 
  -5   5   1       43.07       47.87      3.35 o 
  -4   5   1       17.11       19.22      2.28 o 
  -3   5   1       37.81       39.04      4.64 o 
  -2   5   1       21.38       22.74      2.22 o 
  -1   5   1       18.42       15.44      1.95 o 
   0   5   1        5.09        4.55      1.39 o 
   1   5   1      226.45      240.22      5.81 o 
   2   5   1        3.87        4.75      1.75 o 
   3   5   1      206.80      208.45      6.79 o 
   4   5   1      142.63      153.20      6.07 o 
   5   5   1       27.12       27.62      3.38 o 
   6   5   1        7.88        6.32      2.20 o 
   7   5   1        0.22        0.36      1.95 o 
   8   5   1       18.80       23.04      3.58 o 
   9   5   1       65.00       56.23      5.29 o 
  10   5   1        4.02        4.97      2.64 o 
  11   5   1       34.64       33.94      6.73 o 
  12   5   1       88.20      103.79     10.01 o 
 -12   6   1        0.13        8.79      6.56 o 
 -11   6   1        1.60        0.24      3.49 o 
 -10   6   1        7.85        3.40      4.46 o 
  -9   6   1        6.66        5.19      2.75 o 
  -8   6   1        8.50       10.35      3.12 o 
  -7   6   1       20.10       23.07      3.67 o 
  -6   6   1       31.99       32.40      3.95 o 
  -5   6   1       22.12       16.26      3.32 o 
  -4   6   1       11.50       13.46      3.65 o 
  -3   6   1        0.05        1.15      1.67 o 
  -2   6   1        0.41        1.35      1.61 o 
  -1   6   1      145.38      147.91      8.57 o 
   0   6   1        1.95        2.18      2.14 o 
   1   6   1       39.26       40.75      5.75 o 
   2   6   1      235.42      233.20      7.74 o 
   3   6   1      106.40      100.45      5.56 o 
   4   6   1        1.36        1.56      2.02 o 
   5   6   1        0.81        2.80      2.25 o 
   6   6   1        0.48       -0.23      2.26 o 
   7   6   1       33.94       32.42      4.30 o 
   8   6   1        2.17        3.53      2.72 o 
   9   6   1        4.54        8.93      3.86 o 
  10   6   1        5.71       -1.45      3.88 o 
  11   6   1        9.70        8.22      6.68 o 
 -10   7   1        3.27        3.34      5.47 o 
  -9   7   1        0.36       -3.00      3.00 o 
  -8   7   1        1.44        5.87      5.36 o 
  -7   7   1       12.80        3.85      3.00 o 
  -6   7   1        4.70        9.19      3.02 o 
  -5   7   1       52.42       50.89      6.66 o 
  -4   7   1       40.18       55.11      6.64 o 
  -3   7   1        2.61        3.94      4.11 o 
  -2   7   1       10.13        8.16      3.37 o 
  -1   7   1        4.31        6.05      3.00 o 
   0   7   1       14.46       11.56      3.74 o 
   1   7   1        0.78       -2.68      2.68 o 
   2   7   1       15.99       17.91      3.44 o 
   3   7   1       19.79       21.72      5.03 o 
   4   7   1        1.69        5.02      2.80 o 
   5   7   1       10.91       12.05      3.25 o 
   6   7   1        0.66        0.39      3.16 o 
   7   7   1        1.06       -1.87      3.32 o 
   8   7   1        2.12       -4.04      4.04 o 
   9   7   1        2.91       10.70      4.77 o 
  10   7   1        6.31        0.52      6.78 o 
  -7   8   1        0.03        4.18      4.39 o 
  -6   8   1        9.04        1.84      4.11 o 
  -5   8   1        2.03        5.06      4.16 o 
  -4   8   1        1.36        0.47      4.03 o 
  -3   8   1       44.93       53.06      7.42 o 
  -2   8   1       11.48       12.07      4.69 o 
  -1   8   1       23.51       31.84     10.64 o 
   0   8   1        5.57        3.52      4.06 o 
   1   8   1        0.88        2.80      3.68 o 
   2   8   1        2.06        3.46      6.54 o 
   3   8   1       36.38       38.02      6.49 o 
   4   8   1        9.25        7.70      5.88 o 
   5   8   1        4.59       -2.68      5.69 o 
   6   8   1        8.17       20.64      7.87 o 
   7   8   1        0.80        1.99      5.90 o 
  -4   9   1        0.01        3.34      5.46 o 
  -3   9   1       16.05       -1.96     21.11 o 
  -2   9   1        0.17       -3.65      4.82 o 
  -1   9   1        1.16        2.62      4.92 o 
   0   9   1       20.19       19.40      5.86 o 
   1   9   1       22.50       21.92      9.00 o 
   2   9   1        1.88       -1.30      6.80 o 
 -16   0   2       16.20       12.44      7.68 o 
 -15   0   2        0.05       -3.15      4.10 o 
 -14   0   2        0.02        3.63      4.76 o 
 -13   0   2        6.10       12.63      4.93 o 
 -12   0   2       37.29       32.84      6.94 o 
 -11   0   2      159.41      177.41     12.42 o 
 -10   0   2       99.52      110.24      9.81 o 
  -9   0   2       23.22       20.33      4.76 o 
  -8   0   2      918.40      976.76     26.60 o 
  -7   0   2     8827.12     9422.99    152.29 o 
  -6   0   2      514.30      554.42     16.42 o 
  -5   0   2      322.48      299.97     10.45 o 
  -4   0   2        7.17        6.80      1.29 o 
  -3   0   2     1063.22      990.65     13.40 o 
  -2   0   2      176.77      148.02      4.54 o 
  -1   0   2      117.60      118.00      3.11 o 
   0   0   2        4.88        7.08      0.76 o 
   1   0   2       17.15       17.54      1.64 o 
   2   0   2     3226.61     3047.99     28.89 o 
   3   0   2      402.76      324.86      5.49 o 
   4   0   2      566.69      583.84      8.62 o 
   5   0   2      829.64      870.68     11.98 o 
   6   0   2      200.91      212.06      5.38 o 
   7   0   2       35.96       35.08      2.72 o 
   8   0   2        3.05        5.67      2.40 o 
   9   0   2      154.00      159.58      7.78 o 
  10   0   2      120.85      119.01     10.95 o 
  11   0   2      100.76       94.44     10.52 o 
  12   0   2       13.25       21.89      6.75 o 
  13   0   2        9.70        8.53      4.98 o 
  14   0   2        3.67       11.14      6.49 o 
 -16   1   2        0.70        4.31      5.85 o 
 -15   1   2        0.55        1.80      3.68 o 
 -14   1   2        4.75        5.03      3.40 o 
 -13   1   2       16.57       15.14      4.17 o 
 -12   1   2      356.78      357.55     13.17 o 
 -11   1   2        8.07        3.71      3.06 o 
 -10   1   2       22.55       24.56      4.28 o 
  -9   1   2       10.65        9.07      2.00 o 
  -8   1   2       28.59       31.51      2.59 o 
  -7   1   2       10.04       12.56      1.57 o 
  -6   1   2      224.18      248.55      5.15 o 
  -5   1   2        1.87        1.16      0.78 o 
  -4   1   2      473.06      458.56      7.71 o 
  -3   1   2    11592.00    11642.05    132.59 o 
  -2   1   2    10936.28    11383.88    100.30 o 
  -1   1   2     6570.25     6625.08     75.70 o 
   0   1   2     1838.96     1677.25     14.44 o 
   1   1   2     1823.60     1709.21     15.05 o 
   2   1   2     2567.91     2427.95     20.95 o 
   3   1   2      118.99      123.80      2.14 o 
   4   1   2      614.24      628.52      7.14 o 
   5   1   2       50.59       48.04      1.96 o 
   6   1   2       27.64       27.32      2.21 o 
   7   1   2      237.90      206.83      4.90 o 
   8   1   2        0.93        1.08      1.38 o 
   9   1   2       14.10        9.10      2.45 o 
  10   1   2      136.05      124.19      6.56 o 
  11   1   2       25.57       28.22      3.91 o 
  12   1   2        0.26        0.26      4.73 o 
  13   1   2       22.96       25.15      6.17 o 
  14   1   2        0.01       -1.81      3.98 o 
 -15   2   2        0.01       -3.26      3.26 o 
 -14   2   2        0.30        1.84      3.19 o 
 -13   2   2        3.01        1.09      2.99 o 
 -12   2   2      260.73      243.92     11.00 o 
 -11   2   2        6.51        5.25      3.30 o 
 -10   2   2       41.61       40.79      3.30 o 
  -9   2   2      140.37      145.48      4.92 o 
  -8   2   2      202.26      218.16      5.71 o 
  -7   2   2        7.49        5.38      1.48 o 
  -6   2   2     1070.26     1131.51     15.71 o 
  -5   2   2      155.15      149.45      5.46 o 
  -4   2   2     1742.47     1706.97     19.51 o 
  -3   2   2      438.73      450.92      6.31 o 
  -2   2   2     7819.25     7801.71     66.12 o 
  -1   2   2     9939.36     9832.27    197.78 o 
   0   2   2     2569.18     2442.12     21.35 o 
   1   2   2       17.62       16.96      1.56 o 
   2   2   2     1459.54     1363.33     13.89 o 
   3   2   2      348.82      352.66      5.90 o 
   4   2   2      205.38      199.10      4.56 o 
   5   2   2      156.21      157.29      4.04 o 
   6   2   2       18.32       17.84      2.22 o 
   7   2   2        0.06        1.84      1.13 o 
   8   2   2        5.95        2.17      1.69 o 
   9   2   2       34.83       30.62      4.53 o 
  10   2   2       15.07       15.88      3.09 o 
  11   2   2       41.34       39.63      4.52 o 
  12   2   2       45.26       46.65      6.03 o 
  13   2   2        0.01        4.23      3.32 o 
  14   2   2        0.07        2.06      6.42 o 
 -15   3   2        0.20        9.93      7.65 o 
 -14   3   2        0.25        1.40      3.75 o 
 -13   3   2        8.71       13.52      3.58 o 
 -12   3   2       45.45       51.92      7.47 o 
 -11   3   2        0.00        0.74      1.73 o 
 -10   3   2       30.19       28.73      3.09 o 
  -9   3   2       17.40       16.38      2.70 o 
  -8   3   2       85.84       89.77      4.89 o 
  -7   3   2       12.86        9.95      2.43 o 
  -6   3   2       57.08       66.60      3.77 o 
  -5   3   2      283.37      278.05      5.85 o 
  -4   3   2      666.75      620.65      9.39 o 
  -3   3   2       69.71       72.61      3.79 o 
  -2   3   2      256.81      245.67      4.67 o 
  -1   3   2      194.49      203.80      5.66 o 
   0   3   2      127.01      127.94      3.69 o 
   1   3   2      151.44      149.51      3.48 o 
   2   3   2     1786.48     1806.64     17.95 o 
   3   3   2      107.95      112.75      3.36 o 
   4   3   2       88.79       87.05      4.98 o 
   5   3   2       11.64       10.91      3.88 o 
   6   3   2        0.00       -0.63      1.19 o 
   7   3   2        0.48        1.51      1.20 o 
   8   3   2       21.13       15.84      2.44 o 
   9   3   2       14.84       12.99      2.87 o 
  10   3   2      237.21      229.09      8.63 o 
  11   3   2      529.78      581.69     14.58 o 
  12   3   2       35.12       31.51      5.81 o 
  13   3   2        5.33        0.53      4.22 o 
 -15   4   2        3.72        3.93      7.39 o 
 -14   4   2        5.56        2.75      3.60 o 
 -13   4   2       22.70       26.74      3.72 o 
 -12   4   2       27.64       26.26      3.55 o 
 -11   4   2       64.95       63.22      6.43 o 
 -10   4   2        0.61        1.45      1.99 o 
  -9   4   2        0.16       -0.21      1.81 o 
  -8   4   2        2.85        4.51      1.51 o 
  -7   4   2       23.48       26.66      2.61 o 
  -6   4   2       14.76       15.30      1.99 o 
  -5   4   2      247.98      237.64      5.77 o 
  -4   4   2        6.86        6.68      1.40 o 
  -3   4   2     3199.00     3113.40     29.29 o 
  -2   4   2     3141.86     3061.60     28.50 o 
  -1   4   2       10.08       13.09      1.79 o 
   0   4   2       14.07       15.25      2.03 o 
   1   4   2      208.25      229.03      5.35 o 
   2   4   2       85.90       93.12      3.29 o 
   3   4   2       71.63       67.73      3.08 o 
   4   4   2        0.02       -0.36      1.11 o 
   5   4   2        0.44        1.75      1.46 o 
   6   4   2      214.91      200.95      6.96 o 
   7   4   2       16.90       20.47      3.15 o 
   8   4   2       28.59       26.14      3.08 o 
   9   4   2        0.22        0.98      1.68 o 
  10   4   2       30.36       28.79      3.52 o 
  11   4   2        1.03        3.26      5.05 o 
  12   4   2       79.48       99.13     25.76 o 
  13   4   2        0.21        2.30      6.47 o 
 -14   5   2        1.61        1.46      4.19 o 
 -13   5   2        0.50        3.12      2.96 o 
 -12   5   2        0.13        4.02      2.65 o 
 -11   5   2        0.05        1.65      2.31 o 
 -10   5   2       20.91       14.49      3.19 o 
  -9   5   2        2.20        1.75      2.26 o 
  -8   5   2       40.40       33.35      3.87 o 
  -7   5   2       36.79       30.91      3.01 o 
  -6   5   2       13.13       12.12      2.10 o 
  -5   5   2       11.82       10.64      1.86 o 
  -4   5   2       79.40       78.07      3.80 o 
  -3   5   2       64.42       67.14      3.46 o 
  -2   5   2       21.73       21.13      2.10 o 
  -1   5   2        2.30        2.46      1.32 o 
   0   5   2       93.66       89.32      4.73 o 
   1   5   2      101.20       88.70      4.57 o 
   2   5   2       12.46       11.15      2.59 o 
   3   5   2      141.86      130.11      6.88 o 
   4   5   2        9.83        6.33      2.03 o 
   5   5   2        7.19        6.54      2.30 o 
   6   5   2      357.14      372.38     17.48 o 
   7   5   2       69.36       67.62      5.27 o 
   8   5   2       19.50       14.33      3.38 o 
   9   5   2        8.87        9.14      4.95 o 
  10   5   2        4.00        3.50      3.74 o 
  11   5   2       32.91       44.94      7.24 o 
  12   5   2       23.39       30.49      8.65 o 
 -12   6   2        4.77       -0.70      4.92 o 
 -11   6   2        0.39        4.80      3.10 o 
 -10   6   2       30.79       30.63      6.03 o 
  -9   6   2        0.15       -2.16      2.16 o 
  -8   6   2       12.19        6.27      2.64 o 
  -7   6   2        5.54        7.99      2.81 o 
  -6   6   2      297.93      286.48     13.66 o 
  -5   6   2        0.28       -0.79      2.88 o 
  -4   6   2      250.47      265.43      8.22 o 
  -3   6   2        0.00        2.47      1.90 o 
  -2   6   2        4.87        6.39      2.16 o 
  -1   6   2        1.98        0.03      1.85 o 
   0   6   2       19.22       20.13      3.72 o 
   1   6   2      145.81      146.56      6.20 o 
   2   6   2      267.02      292.76      8.85 o 
   3   6   2       26.84       28.38      4.29 o 
   4   6   2        2.86        4.37      2.35 o 
   5   6   2        6.32        9.40      2.86 o 
   6   6   2       19.18       15.31      3.26 o 
   7   6   2        0.36       -1.09      3.08 o 
   8   6   2        0.63        2.21      3.43 o 
   9   6   2        7.58        8.41      5.96 o 
  10   6   2        0.34        0.10      3.93 o 
  11   6   2       24.51       22.15      8.39 o 
 -11   7   2        7.08       11.99      5.03 o 
 -10   7   2        0.16       -1.06      3.21 o 
  -9   7   2        2.65        4.15      3.11 o 
  -8   7   2        0.68        1.20      2.67 o 
  -7   7   2       13.98       14.89      4.69 o 
  -6   7   2        8.98        5.72      3.80 o 
  -5   7   2      105.81      124.60      9.18 o 
  -4   7   2       51.53       58.18     12.83 o 
  -3   7   2       19.66       20.60      5.78 o 
  -2   7   2        0.02       -0.05      2.80 o 
  -1   7   2        0.19       -2.49      2.49 o 
   0   7   2       24.26       19.46      4.40 o 
   1   7   2        1.96        3.31      2.32 o 
   2   7   2       40.67       42.85      4.56 o 
   3   7   2        2.35        4.79      2.80 o 
   4   7   2       13.31       10.47      3.14 o 
   5   7   2       26.10       18.62      9.53 o 
   6   7   2       21.50       16.64      4.68 o 
   7   7   2       62.15       52.35      9.89 o 
   8   7   2        2.56       -0.46      9.39 o 
   9   7   2        1.62        4.67      5.88 o 
  -9   8   2        7.76        9.05      8.41 o 
  -8   8   2        1.07       -3.51      5.92 o 
  -7   8   2       10.13       15.54      5.62 o 
  -6   8   2        3.95        8.36      4.81 o 
  -5   8   2        7.63       10.26      4.70 o 
  -4   8   2       71.86       73.51      8.56 o 
  -3   8   2       77.39       80.67      8.69 o 
  -2   8   2       12.31       11.91      4.41 o 
  -1   8   2        0.02       -2.17      3.55 o 
   0   8   2        0.14       -0.79      6.47 o 
   1   8   2       14.63        7.92      4.80 o 
   2   8   2       16.20       17.75      7.63 o 
   3   8   2        1.31        1.26      6.30 o 
   4   8   2        1.68        3.41      5.64 o 
   5   8   2        5.85        0.76      4.40 o 
   6   8   2        0.13        3.20      4.47 o 
   7   8   2        0.80        2.58      6.09 o 
  -5   9   2        1.55       -4.39      5.02 o 
  -4   9   2        0.10       -4.58      4.58 o 
  -3   9   2        0.69        2.44      5.55 o 
  -2   9   2        0.45       -3.66      4.85 o 
  -1   9   2        0.27        3.32      7.18 o 
   0   9   2        0.15       -1.23      7.42 o 
   1   9   2        2.61        2.46      6.68 o 
   2   9   2        7.57        7.63      7.04 o 
 -16   1   3        1.26        5.94      4.92 o 
 -15   1   3        1.59        4.10      3.87 o 
 -14   1   3        0.55       -2.54      2.54 o 
 -13   1   3      154.84      165.90     10.10 o 
 -12   1   3       15.97       23.81      5.14 o 
 -11   1   3        1.34        1.41      2.23 o 
 -10   1   3        1.48       -0.23      1.79 o 
  -9   1   3       21.05       28.52      6.02 o 
  -8   1   3       48.51       48.90      6.19 o 
  -7   1   3        0.02       -0.70      0.70 o 
  -6   1   3      111.96      122.97      5.08 o 
  -5   1   3      110.72      121.14      3.68 o 
  -4   1   3     2844.69     2703.17     32.94 o 
  -3   1   3    13392.98    14156.16    151.28 o 
  -2   1   3        5.53        6.38      0.81 o 
  -1   1   3     4932.19     4792.48     37.93 o 
   0   1   3    11265.22    11531.86    121.20 o 
   1   1   3      801.97      787.50      7.21 o 
   2   1   3      289.12      249.73      2.99 o 
   3   1   3       80.15       87.31      3.12 o 
   4   1   3      254.79      238.05      4.19 o 
   5   1   3       79.86       76.23      2.26 o 
   6   1   3      189.64      169.41      3.56 o 
   7   1   3       75.27       82.96      3.64 o 
   8   1   3        8.16        8.11      2.03 o 
   9   1   3      344.97      351.24      9.71 o 
  10   1   3      261.10      261.33      8.87 o 
  11   1   3       14.00       20.44      4.00 o 
  12   1   3       21.67       17.86      7.77 o 
  13   1   3        6.16        5.60      3.79 o 
  14   1   3        2.44        2.11      6.61 o 
 -16   2   3        0.40       -1.56      6.56 o 
 -15   2   3        1.15        3.63      3.67 o 
 -14   2   3       57.83       56.11      7.05 o 
 -13   2   3       28.00       17.61      4.29 o 
 -12   2   3       99.33       87.86      7.33 o 
 -11   2   3       14.28       18.90      2.64 o 
 -10   2   3        8.25       10.93      1.99 o 
  -9   2   3      169.19      180.38      5.45 o 
  -8   2   3      887.79      865.33     17.45 o 
  -7   2   3        0.02        0.11      0.92 o 
  -6   2   3      191.40      210.01      5.64 o 
  -5   2   3        9.80       19.91      3.70 o 
  -4   2   3      756.42      705.49      8.90 o 
  -3   2   3      426.46      423.13      5.99 o 
  -2   2   3      328.77      294.73      9.65 o 
  -1   2   3      104.17      117.49      2.76 o 
   0   2   3      698.09      696.32      9.26 o 
   1   2   3      787.73      767.04      9.05 o 
   2   2   3      262.11      257.09      4.78 o 
   3   2   3        0.00       -0.20      0.62 o 
   4   2   3        8.67        9.49      0.97 o 
   5   2   3      101.51      104.52      3.43 o 
   6   2   3      153.46      158.55      8.87 o 
   7   2   3       19.48       21.24      2.65 o 
   8   2   3        5.91        2.69      1.93 o 
   9   2   3       44.00       53.94      4.64 o 
  10   2   3        3.59        0.65      3.15 o 
  11   2   3       18.95       12.92      3.30 o 
  12   2   3        0.66        2.08      3.45 o 
  13   2   3        0.87       -1.86      3.89 o 
 -15   3   3        1.42        2.12      4.69 o 
 -14   3   3       53.07       44.27      8.35 o 
 -13   3   3        1.48       -2.24      2.24 o 
 -12   3   3        3.21        4.83      2.20 o 
 -11   3   3       74.24       62.57      5.55 o 
 -10   3   3        3.62        1.74      1.38 o 
  -9   3   3        8.43        6.00      1.81 o 
  -8   3   3       18.45       18.35      2.53 o 
  -7   3   3       12.66       13.42      2.11 o 
  -6   3   3      185.34      188.70      5.95 o 
  -5   3   3      286.54      269.82      5.66 o 
  -4   3   3     2187.86     2148.45     21.15 o 
  -3   3   3      186.95      194.28      3.57 o 
  -2   3   3      223.69      230.48      3.83 o 
  -1   3   3       79.36       82.99      3.20 o 
   0   3   3       39.93       46.73      3.82 o 
   1   3   3      845.04      818.49     10.39 o 
   2   3   3     1138.39     1167.00     11.64 o 
   3   3   3        0.70        0.23      0.83 o 
   4   3   3      300.41      307.28      6.38 o 
   5   3   3      131.69      141.87      6.25 o 
   6   3   3        5.85        7.34      1.60 o 
   7   3   3      104.98       92.99      4.38 o 
   8   3   3        6.54        8.65      2.46 o 
   9   3   3        0.06        0.04      1.95 o 
  10   3   3      234.44      255.04     11.11 o 
  11   3   3        4.47        4.29      3.24 o 
  12   3   3       26.95       33.17      6.53 o 
  13   3   3        0.55       -1.56      5.64 o 
 -15   4   3       13.13       29.45      9.79 o 
 -14   4   3        1.57        3.68      3.45 o 
 -13   4   3        7.61        4.93      2.57 o 
 -12   4   3       58.80       44.76      4.31 o 
 -11   4   3       77.37       77.12      9.29 o 
 -10   4   3      131.35      127.98      6.76 o 
  -9   4   3        0.10        1.90      1.53 o 
  -8   4   3       84.36       86.49      7.46 o 
  -7   4   3        1.03        0.41      1.42 o 
  -6   4   3       57.92       60.04      3.40 o 
  -5   4   3       35.35       37.40      2.65 o 
  -4   4   3      406.57      420.31      7.58 o 
  -3   4   3     2188.33     2130.38     21.59 o 
  -2   4   3        5.22        3.33      1.34 o 
  -1   4   3      352.62      359.09      6.24 o 
   0   4   3      613.67      609.62      8.61 o 
   1   4   3      194.17      189.41      4.41 o 
   2   4   3       35.34       34.59      5.08 o 
   3   4   3        1.84        2.10      1.36 o 
   4   4   3       57.14       55.93      3.99 o 
   5   4   3        3.86        4.21      1.86 o 
   6   4   3       50.24       49.83      4.18 o 
   7   4   3       38.23       35.90      3.25 o 
   8   4   3       22.16       19.95      4.54 o 
   9   4   3       17.57       20.52      7.82 o 
  10   4   3       38.92       51.88      7.05 o 
  11   4   3       43.52       45.51      6.95 o 
  12   4   3        0.03        6.13      4.80 o 
 -14   5   3        0.01        5.78      4.18 o 
 -13   5   3        2.23        1.56      2.62 o 
 -12   5   3        0.13       -1.82      2.15 o 
 -11   5   3        0.01        0.44      2.47 o 
 -10   5   3        6.79        4.52      2.48 o 
  -9   5   3        0.09        0.99      1.62 o 
  -8   5   3        0.65       -0.49      1.46 o 
  -7   5   3        0.31       -0.36      1.47 o 
  -6   5   3      167.54      161.41      5.33 o 
  -5   5   3       57.49       57.67      3.49 o 
  -4   5   3      111.27      112.77      5.01 o 
  -3   5   3        3.90        4.21      1.31 o 
  -2   5   3        3.91        2.77      1.15 o 
  -1   5   3        2.25        2.35      1.51 o 
   0   5   3       41.89       47.41      3.77 o 
   1   5   3      147.14      153.94      7.48 o 
   2   5   3      208.31      215.48      7.06 o 
   3   5   3       10.73       16.00      3.05 o 
   4   5   3      198.17      193.90     10.08 o 
   5   5   3       40.50       37.54      4.01 o 
   6   5   3       58.84       52.82      6.70 o 
   7   5   3       54.56       59.28      7.25 o 
   8   5   3        9.43       15.01      4.41 o 
   9   5   3        6.42        8.05      3.77 o 
  10   5   3       56.82       66.84      8.11 o 
  11   5   3        3.54       -0.07      4.30 o 
 -13   6   3        8.50       11.83      4.81 o 
 -12   6   3        0.01        3.88      3.52 o 
 -11   6   3        0.61        7.66      3.35 o 
 -10   6   3        6.57        4.46      2.97 o 
  -9   6   3        0.06       -2.16      2.16 o 
  -8   6   3       51.16       46.89      6.07 o 
  -7   6   3        0.00        4.52      2.17 o 
  -6   6   3      142.23      142.86      7.62 o 
  -5   6   3       93.39      100.27      6.26 o 
  -4   6   3       98.45      101.26      6.04 o 
  -3   6   3       38.69       30.45      3.58 o 
  -2   6   3       32.68       35.36      4.89 o 
  -1   6   3        1.47        3.26      1.91 o 
   0   6   3       45.15       48.41      4.57 o 
   1   6   3        9.05        9.26      2.42 o 
   2   6   3       25.59       28.54      3.85 o 
   3   6   3       10.81       13.12      3.60 o 
   4   6   3      142.81      144.43      7.01 o 
   5   6   3        1.01       -3.02      3.90 o 
   6   6   3        2.52       -1.93      2.94 o 
   7   6   3        0.13        2.77      6.85 o 
   8   6   3        4.48       -0.79      4.24 o 
   9   6   3       18.18       19.85      5.69 o 
  10   6   3        1.33       -3.60      5.00 o 
 -11   7   3        7.89       10.55      4.88 o 
 -10   7   3       10.27       11.23      3.94 o 
  -9   7   3        0.18        1.68      4.13 o 
  -8   7   3       72.92       64.19      7.67 o 
  -7   7   3        3.98        1.22      3.26 o 
  -6   7   3       22.25       29.64      6.14 o 
  -5   7   3        2.72        7.87      3.94 o 
  -4   7   3       17.01       21.65      4.58 o 
  -3   7   3        4.66        7.13      5.59 o 
  -2   7   3       10.43        8.97      3.62 o 
  -1   7   3       23.98       27.96      3.91 o 
   0   7   3        0.06        0.16      2.32 o 
   1   7   3        3.86        5.61      2.82 o 
   2   7   3        4.86        7.58      4.43 o 
   3   7   3        3.92        2.47      3.29 o 
   4   7   3        0.05        3.29      3.23 o 
   5   7   3        8.61       12.28      4.57 o 
   6   7   3        3.17        3.50      3.77 o 
   7   7   3        1.57        5.75      4.03 o 
   8   7   3       34.07       33.81      9.62 o 
   9   7   3        4.65        7.53      7.08 o 
  -9   8   3       35.23       46.75     11.21 o 
  -8   8   3        4.25        6.41      5.03 o 
  -7   8   3       39.05       35.92      6.96 o 
  -6   8   3        0.31        3.59      4.20 o 
  -5   8   3       19.01       28.94      5.90 o 
  -4   8   3       88.48      102.60     10.92 o 
  -3   8   3        3.88        4.29      5.54 o 
  -2   8   3        0.06        0.16      4.96 o 
  -1   8   3        6.50        4.53      4.00 o 
   0   8   3        7.33       -2.89      5.05 o 
   1   8   3        0.01        5.69      5.38 o 
   2   8   3        0.17        6.56      5.85 o 
   3   8   3        2.83        2.69      5.01 o 
   4   8   3        0.01        6.80      4.32 o 
   5   8   3        0.01       -3.50      4.05 o 
   6   8   3        0.07        9.69      6.78 o 
  -5   9   3       21.42       19.37      6.64 o 
  -4   9   3        1.37        0.58      7.20 o 
  -3   9   3        1.96       -2.20      6.87 o 
  -2   9   3       16.32       16.18      8.79 o 
  -1   9   3        0.04        0.76      6.87 o 
   0   9   3        0.12        6.59      7.70 o 
 -16   0   4        0.15       -2.13      5.57 o 
 -15   0   4      109.10       94.96     12.39 o 
 -14   0   4      258.82      255.76     16.81 o 
 -13   0   4      332.86      338.99     18.66 o 
 -12   0   4       21.82       15.24      4.95 o 
 -11   0   4       62.38       56.21      8.15 o 
 -10   0   4      356.42      326.33     15.61 o 
  -9   0   4      481.54      485.07     18.16 o 
  -8   0   4        0.01        0.24      1.99 o 
  -7   0   4        0.00        2.58      1.90 o 
  -6   0   4      608.80      599.40     11.69 o 
  -5   0   4     4174.80     3990.03     55.51 o 
  -4   0   4      206.03      168.61      3.75 o 
  -3   0   4      391.10      380.50      9.45 o 
  -2   0   4     1532.93     1427.45     24.38 o 
  -1   0   4     1857.82     1741.61     28.41 o 
   0   0   4      280.34      293.79      4.63 o 
   1   0   4       38.50       39.37      2.27 o 
   2   0   4      476.18      514.06      7.64 o 
   3   0   4        1.43        2.56      0.83 o 
   4   0   4      814.43      784.41     11.32 o 
   5   0   4        2.66        0.67      0.89 o 
   6   0   4      106.90      110.31      4.24 o 
   7   0   4      261.66      284.90      7.34 o 
   8   0   4       14.31       17.80      5.13 o 
   9   0   4       31.40       44.70     15.53 o 
  10   0   4      113.96      100.83      7.67 o 
  11   0   4       34.46       20.28      6.80 o 
  12   0   4        0.31       -0.95      4.50 o 
 -16   1   4        0.27       -4.00      4.00 o 
 -15   1   4        2.77       -0.89      4.03 o 
 -14   1   4       18.90       15.80      4.35 o 
 -13   1   4        1.83        0.96      2.65 o 
 -12   1   4       14.02        8.98      3.28 o 
 -11   1   4       39.56       38.25      4.86 o 
 -10   1   4      304.77      314.52     11.02 o 
  -9   1   4      527.21      573.45     13.90 o 
  -8   1   4       90.27       99.57      5.63 o 
  -7   1   4      164.22      158.50      4.31 o 
  -6   1   4        1.44        2.05      1.17 o 
  -5   1   4        9.86       11.80      2.75 o 
  -4   1   4     1067.23     1042.90     15.38 o 
  -3   1   4      762.31      785.59     10.08 o 
  -2   1   4       36.86       29.71      1.53 o 
  -1   1   4     9067.61     9129.66     81.70 o 
   0   1   4       63.81       69.09      1.36 o 
   1   1   4       28.18       30.36      1.40 o 
   2   1   4      819.59      812.72      8.37 o 
   3   1   4      100.40      112.19      2.47 o 
   4   1   4       88.18       83.92      2.28 o 
   5   1   4       53.35       62.47      2.81 o 
   6   1   4      301.93      281.55      4.87 o 
   7   1   4      172.55      172.22      6.15 o 
   8   1   4      997.33      964.03     15.33 o 
   9   1   4     1027.29     1060.02     18.36 o 
  10   1   4       29.33       30.91      4.04 o 
  11   1   4       11.21       11.32      3.30 o 
  12   1   4        0.03       -1.44      3.17 o 
  13   1   4        0.01       -3.81      5.88 o 
 -16   2   4        8.88        6.72      7.84 o 
 -15   2   4        0.34       -0.67      3.40 o 
 -14   2   4       27.26       11.97      4.28 o 
 -13   2   4       96.54       95.39      7.96 o 
 -12   2   4        1.91        0.80      1.98 o 
 -11   2   4       11.45       21.31      3.17 o 
 -10   2   4       23.02       26.74      3.96 o 
  -9   2   4      447.50      451.05      7.91 o 
  -8   2   4       88.65       93.06      4.46 o 
  -7   2   4        4.82        5.12      1.36 o 
  -6   2   4      120.47      121.81      4.20 o 
  -5   2   4      381.69      376.31      6.35 o 
  -4   2   4      132.89      123.39      2.75 o 
  -3   2   4        1.25        2.52      0.70 o 
  -2   2   4      618.56      655.43     10.60 o 
  -1   2   4     4327.02     4262.05     35.24 o 
   0   2   4     1329.92     1325.25     13.33 o 
   1   2   4      108.50      118.35      4.54 o 
   2   2   4       40.92       44.17      2.20 o 
   3   2   4       41.52       38.97      2.14 o 
   4   2   4        7.48        5.16      0.87 o 
   5   2   4      339.01      340.70      9.85 o 
   6   2   4       53.36       52.95      3.20 o 
   7   2   4        2.81        4.34      1.53 o 
   8   2   4      531.23      543.40     12.14 o 
   9   2   4       89.18       82.26      6.24 o 
  10   2   4       11.45       22.82      4.63 o 
  11   2   4       12.69       11.48      4.06 o 
  12   2   4        9.62       14.95     11.70 o 
  13   2   4        4.00       11.55      5.32 o 
 -16   3   4        0.19        1.99      7.58 o 
 -15   3   4        2.54        7.66      4.70 o 
 -14   3   4        0.01        1.51      3.61 o 
 -13   3   4        4.32        3.36      2.53 o 
 -12   3   4        0.00       -0.14      1.69 o 
 -11   3   4        3.67        3.07      1.84 o 
 -10   3   4        0.08       -1.42      1.44 o 
  -9   3   4        9.65       11.91      3.30 o 
  -8   3   4       58.27       67.70      5.89 o 
  -7   3   4      457.02      489.74      8.74 o 
  -6   3   4      160.54      176.12      6.12 o 
  -5   3   4     4962.68     4932.32     37.30 o 
  -4   3   4     2177.81     2132.56     18.13 o 
  -3   3   4      712.82      730.51      9.40 o 
  -2   3   4       69.65       68.17      2.04 o 
  -1   3   4       10.18       11.98      1.37 o 
   0   3   4      157.84      143.31      3.76 o 
   1   3   4      215.55      194.45      4.56 o 
   2   3   4      103.69      111.00      3.56 o 
   3   3   4      382.06      376.95      7.04 o 
   4   3   4      211.08      221.47      7.90 o 
   5   3   4      525.98      490.29      7.78 o 
   6   3   4       83.44       80.23      3.92 o 
   7   3   4       40.12       39.72      3.94 o 
   8   3   4       29.86       26.48      3.59 o 
   9   3   4       12.12       16.88      9.11 o 
  10   3   4       12.89       17.56      4.54 o 
  11   3   4        0.03        6.85      3.94 o 
  12   3   4        1.87        3.16      4.77 o 
 -15   4   4        8.73        9.53      5.37 o 
 -14   4   4        0.22       -0.01      3.05 o 
 -13   4   4        7.67        2.64      2.47 o 
 -12   4   4        2.52        1.90      2.20 o 
 -11   4   4        1.99        4.44      2.36 o 
 -10   4   4      185.54      196.97      6.52 o 
  -9   4   4      146.83      137.99      5.37 o 
  -8   4   4       30.98       31.08      2.90 o 
  -7   4   4       13.74       12.35      1.83 o 
  -6   4   4      327.33      336.56      7.94 o 
  -5   4   4       44.73       49.86      2.92 o 
  -4   4   4       12.19       10.60      3.26 o 
  -3   4   4      175.47      158.98      4.17 o 
  -2   4   4      233.71      232.19      4.31 o 
  -1   4   4       54.76       53.21      2.12 o 
   0   4   4      109.83      119.38      5.85 o 
   1   4   4      163.66      163.04      4.64 o 
   2   4   4        7.09       10.09      1.64 o 
   3   4   4      135.45      139.63      5.31 o 
   4   4   4        2.82        3.36      2.97 o 
   5   4   4      520.21      521.53     13.57 o 
   6   4   4       18.18       19.25      2.67 o 
   7   4   4       62.12       60.51      6.44 o 
   8   4   4       26.26       19.53      4.49 o 
   9   4   4      115.80      117.45     12.81 o 
  10   4   4       21.74       22.87      5.44 o 
  11   4   4        7.61        2.60      4.42 o 
  12   4   4        4.20        7.27      6.92 o 
 -14   5   4        0.22        0.05      3.07 o 
 -13   5   4       10.53        7.41      3.15 o 
 -12   5   4       17.05       14.28      3.43 o 
 -11   5   4        1.52        2.69      2.24 o 
 -10   5   4        0.00       -0.62      1.88 o 
  -9   5   4       19.96       18.39      3.34 o 
  -8   5   4       63.39       59.55      4.38 o 
  -7   5   4        7.77        7.78      2.13 o 
  -6   5   4       77.31       66.02      5.10 o 
  -5   5   4      238.65      226.11      6.04 o 
  -4   5   4      126.52      111.84      4.09 o 
  -3   5   4       24.89       23.61      3.77 o 
  -2   5   4       97.99      116.21      8.50 o 
  -1   5   4       26.65       26.30      3.10 o 
   0   5   4      173.73      170.36      7.21 o 
   1   5   4      195.05      188.66      6.57 o 
   2   5   4       12.40       10.18      2.28 o 
   3   5   4       30.02       30.75      3.45 o 
   4   5   4      184.23      189.24      7.09 o 
   5   5   4        0.87        1.61      3.33 o 
   6   5   4       51.02       52.33      6.25 o 
   7   5   4        0.68        0.71      2.95 o 
   8   5   4        0.04        1.23      3.31 o 
   9   5   4        0.56        1.72      3.36 o 
  10   5   4        2.33        0.88      4.14 o 
  11   5   4        8.61        1.63      6.35 o 
 -13   6   4        7.26       -0.07      6.01 o 
 -12   6   4        0.24        1.17      3.17 o 
 -11   6   4       14.84       15.94      3.77 o 
 -10   6   4        6.03        6.86      2.91 o 
  -9   6   4        0.52        1.15      2.95 o 
  -8   6   4        7.94        5.57      2.57 o 
  -7   6   4       69.47       78.07      5.53 o 
  -6   6   4      433.27      480.09     19.82 o 
  -5   6   4      310.86      300.74      9.32 o 
  -4   6   4      145.07      137.98     10.27 o 
  -3   6   4        3.51        0.22      1.64 o 
  -2   6   4       87.16       83.30      5.31 o 
  -1   6   4        1.17        0.53      1.75 o 
   0   6   4        5.37        3.74      2.03 o 
   1   6   4        2.25        5.05      2.28 o 
   2   6   4        2.45        1.43      1.99 o 
   3   6   4       14.38       20.91      4.33 o 
   4   6   4      124.21      120.55      8.63 o 
   5   6   4        5.85        8.61      3.48 o 
   6   6   4       53.31       58.65      7.16 o 
   7   6   4        0.73        4.66      3.71 o 
   8   6   4        0.00        0.49      3.27 o 
   9   6   4        2.32        2.95      4.57 o 
  10   6   4        7.84       19.55      7.51 o 
 -12   7   4        0.97        4.50      6.44 o 
 -11   7   4        3.78        1.69      5.03 o 
 -10   7   4        0.00        3.18      4.31 o 
  -9   7   4        0.42        1.26      3.75 o 
  -8   7   4        0.14       -5.01      5.01 o 
  -7   7   4       28.05       24.52      7.12 o 
  -6   7   4       66.67       68.69      7.32 o 
  -5   7   4       32.62       42.16      6.22 o 
  -4   7   4       24.73       22.53      4.73 o 
  -3   7   4       15.99       22.52      3.74 o 
  -2   7   4        2.41        5.71      2.68 o 
  -1   7   4       57.71       65.58      5.44 o 
   0   7   4      134.21      139.11      9.09 o 
   1   7   4       20.35       25.46      4.81 o 
   2   7   4        7.80       12.51      4.24 o 
   3   7   4        1.65        0.49      3.32 o 
   4   7   4        8.33        7.46      4.08 o 
   5   7   4        7.48       10.81      4.23 o 
   6   7   4        7.21        6.97      3.91 o 
   7   7   4        0.15       -0.47      4.15 o 
   8   7   4        6.83        0.19      5.62 o 
  -9   8   4        2.06        3.67      5.22 o 
  -8   8   4        4.60        4.02      4.85 o 
  -7   8   4        7.37       11.14      6.75 o 
  -6   8   4       13.07       12.78      5.07 o 
  -5   8   4       96.63      105.64      9.58 o 
  -4   8   4        0.00        3.34      4.38 o 
  -3   8   4        3.03        4.32      4.94 o 
  -2   8   4        0.14       -4.60      4.60 o 
  -1   8   4        0.16       -2.39      5.33 o 
   0   8   4        0.81       -5.00      5.00 o 
   1   8   4        4.06        5.40      6.05 o 
   2   8   4        0.10        4.87      4.02 o 
   3   8   4        8.51        8.85      6.55 o 
   4   8   4        0.76        0.50      4.92 o 
   5   8   4       16.91        5.24      6.37 o 
   6   8   4        0.06        1.30      5.47 o 
  -4   9   4       16.95       11.11      9.34 o 
  -3   9   4        0.06        3.98      7.63 o 
  -2   9   4       10.33       29.66     10.07 o 
  -1   9   4        2.04        1.21      6.59 o 
 -16   1   5       14.17       13.06      8.04 o 
 -15   1   5        7.60        4.15      3.74 o 
 -14   1   5        3.91        4.10      3.26 o 
 -13   1   5        7.10        9.64      3.71 o 
 -12   1   5      119.78      115.74      7.78 o 
 -11   1   5      453.64      472.07     13.99 o 
 -10   1   5       23.25       24.89      3.00 o 
  -9   1   5       28.31       22.21      3.27 o 
  -8   1   5      118.92      138.52      4.92 o 
  -7   1   5      741.22      760.84     14.75 o 
  -6   1   5      208.82      174.68      8.78 o 
  -5   1   5        4.34        3.85      1.24 o 
  -4   1   5      323.19      313.73      5.81 o 
  -3   1   5      500.08      486.59      6.90 o 
  -2   1   5        3.80        3.24      0.59 o 
  -1   1   5      328.56      308.35      5.69 o 
   0   1   5       42.71       41.10      1.86 o 
   1   1   5       98.64      104.82      2.10 o 
   2   1   5     1200.94     1273.25     12.74 o 
   3   1   5      609.87      648.25      7.02 o 
   4   1   5        3.05        2.12      0.69 o 
   5   1   5       82.93       84.40      2.66 o 
   6   1   5       88.44       94.92      2.97 o 
   7   1   5      513.62      542.47      8.70 o 
   8   1   5      574.91      582.38     13.49 o 
   9   1   5       46.43       62.72      4.97 o 
  10   1   5        1.16        5.31      3.35 o 
  11   1   5       21.03       34.44      5.51 o 
  12   1   5        8.74       10.68      4.80 o 
 -16   2   5       33.20       30.66      6.60 o 
 -15   2   5       94.64       88.57      8.76 o 
 -14   2   5        7.50        8.70      3.83 o 
 -13   2   5       63.22       60.29     13.97 o 
 -12   2   5       25.26       23.20      3.79 o 
 -11   2   5       14.37       13.90      3.70 o 
 -10   2   5      124.74      117.67      5.67 o 
  -9   2   5        5.82        5.32      2.95 o 
  -8   2   5       72.01       82.36      5.47 o 
  -7   2   5      109.16       93.86      4.84 o 
  -6   2   5      136.26      120.94      5.13 o 
  -5   2   5      716.60      754.01     23.17 o 
  -4   2   5       23.09       22.03      1.53 o 
  -3   2   5       23.71       25.84      1.54 o 
  -2   2   5     1930.66     1900.63     19.11 o 
  -1   2   5      131.24      136.89      3.04 o 
   0   2   5       24.57       28.97      2.10 o 
   1   2   5      475.01      471.09      6.78 o 
   2   2   5      843.88      858.77      8.33 o 
   3   2   5       15.15       16.79      1.62 o 
   4   2   5       56.17       59.59      2.51 o 
   5   2   5        4.53        1.45      1.20 o 
   6   2   5        1.65        2.08      1.27 o 
   7   2   5      438.88      439.87     13.90 o 
   8   2   5      215.84      214.19      9.70 o 
   9   2   5        0.14        3.72      2.88 o 
  10   2   5       14.10       14.97      6.68 o 
  11   2   5        1.33       -1.33      3.47 o 
  12   2   5       58.87       86.63     12.84 o 
 -16   3   5        5.40        4.05      4.99 o 
 -15   3   5       13.40       15.45      5.01 o 
 -14   3   5        1.59        3.59      2.74 o 
 -13   3   5       11.06        7.10      2.76 o 
 -12   3   5       32.64       25.92      3.68 o 
 -11   3   5       23.27       21.62      3.92 o 
 -10   3   5        0.01        0.91      1.54 o 
  -9   3   5       40.36       38.74      3.59 o 
  -8   3   5       12.23        8.48      1.83 o 
  -7   3   5       36.90       32.41      2.58 o 
  -6   3   5       48.56       47.86      3.39 o 
  -5   3   5      858.02      865.16      9.47 o 
  -4   3   5      475.53      468.26      6.22 o 
  -3   3   5       13.41       14.18      1.17 o 
  -2   3   5      324.38      304.35      5.58 o 
  -1   3   5     1059.33     1060.81     12.34 o 
   0   3   5      313.62      305.30      5.73 o 
   1   3   5        2.26        0.48      0.87 o 
   2   3   5      269.00      285.40      5.89 o 
   3   3   5      678.52      653.07      9.21 o 
   4   3   5       17.04       15.54      1.73 o 
   5   3   5      272.56      277.28      5.77 o 
   6   3   5      320.44      317.63     11.01 o 
   7   3   5       92.50      100.87      7.46 o 
   8   3   5       54.52       33.08      7.00 o 
   9   3   5       29.99       31.18      9.47 o 
  10   3   5        6.92        5.54      3.59 o 
  11   3   5       23.70       28.30      5.62 o 
  12   3   5        0.11       -7.99      9.67 o 
 -15   4   5        1.67        4.18      4.16 o 
 -14   4   5        1.86        5.84      3.14 o 
 -13   4   5        2.63        4.96      3.26 o 
 -12   4   5        3.55        2.96      2.27 o 
 -11   4   5        6.01        5.15      2.50 o 
 -10   4   5       12.06       13.72      2.39 o 
  -9   4   5       99.81      106.21      8.73 o 
  -8   4   5      166.99      179.01      5.58 o 
  -7   4   5      584.22      588.41     10.20 o 
  -6   4   5      206.95      205.52      5.46 o 
  -5   4   5       49.35       51.03      2.32 o 
  -4   4   5       51.17       57.60      2.38 o 
  -3   4   5      139.25      142.42      3.77 o 
  -2   4   5       37.11       33.14      2.36 o 
  -1   4   5      176.92      167.91      4.59 o 
   0   4   5        9.77        9.82      1.53 o 
   1   4   5       22.74       24.62      2.29 o 
   2   4   5        0.45        0.45      1.08 o 
   3   4   5      904.83      926.49     13.27 o 
   4   4   5        0.00       -1.20      1.25 o 
   5   4   5       66.74       92.76      7.07 o 
   6   4   5       51.88       50.25      5.81 o 
   7   4   5        9.40        3.69      3.90 o 
   8   4   5        2.36       -0.33      2.83 o 
   9   4   5        0.40        2.25      8.49 o 
  10   4   5        6.67        3.11      4.58 o 
  11   4   5        6.68        2.08      4.34 o 
 -14   5   5        2.70        4.99      4.44 o 
 -13   5   5        0.09        5.75      2.92 o 
 -12   5   5        0.08        0.27      2.28 o 
 -11   5   5       12.94        8.20      2.79 o 
 -10   5   5       32.46       37.30      3.68 o 
  -9   5   5        5.48        3.56      1.87 o 
  -8   5   5      139.51      133.08      5.36 o 
  -7   5   5        6.64        7.95      1.87 o 
  -6   5   5      634.61      617.95     10.70 o 
  -5   5   5      372.16      351.45      8.32 o 
  -4   5   5      210.06      212.94      9.64 o 
  -3   5   5       16.50       21.50      2.81 o 
  -2   5   5      281.58      279.06      7.91 o 
  -1   5   5       20.40       24.70      2.89 o 
   0   5   5       29.75       29.03      3.25 o 
   1   5   5       27.50       23.56      7.13 o 
   2   5   5      147.91      144.73     15.37 o 
   3   5   5      170.67      174.21      8.79 o 
   4   5   5       24.11       28.23     10.27 o 
   5   5   5      182.62      196.82     14.03 o 
   6   5   5       10.91       11.24      3.86 o 
   7   5   5       11.34       21.19      4.61 o 
   8   5   5        0.11        2.03      3.64 o 
   9   5   5        3.73        0.75      3.79 o 
  10   5   5        0.07        1.68      4.68 o 
 -13   6   5       10.81       15.30      4.49 o 
 -12   6   5        0.46        3.03      3.08 o 
 -11   6   5       22.32       26.20      4.27 o 
 -10   6   5        0.36        2.35      2.50 o 
  -9   6   5       16.03        7.14      5.12 o 
  -8   6   5       47.73       49.15      5.07 o 
  -7   6   5        3.64        4.28      2.65 o 
  -6   6   5       56.16       70.40      5.44 o 
  -5   6   5       59.43       56.86      4.85 o 
  -4   6   5       24.61       19.32      5.61 o 
  -3   6   5       26.34       17.38      3.16 o 
  -2   6   5        0.08        0.14      2.08 o 
  -1   6   5        5.22        3.44      2.45 o 
   0   6   5        3.92        8.53      3.18 o 
   1   6   5       45.67       40.95      5.25 o 
   2   6   5       45.51       37.07      5.51 o 
   3   6   5       11.23       13.91      6.17 o 
   4   6   5       54.17       56.64      6.87 o 
   5   6   5        4.75        7.48      3.65 o 
   6   6   5        0.02        2.03      3.28 o 
   7   6   5        7.56        2.58      4.07 o 
   8   6   5        7.84        3.29      4.46 o 
   9   6   5        0.00        0.09      5.59 o 
 -11   7   5        1.44        2.60      5.05 o 
 -10   7   5        4.63        3.99      4.68 o 
  -9   7   5       13.89        5.68      4.32 o 
  -8   7   5       79.25       83.12      8.28 o 
  -7   7   5        0.01        0.07      3.20 o 
  -6   7   5       19.00       18.69      7.24 o 
  -5   7   5        0.44        1.65      2.51 o 
  -4   7   5        3.59        1.92      2.48 o 
  -3   7   5        5.44        3.04      2.71 o 
  -2   7   5        0.03        0.25      2.77 o 
  -1   7   5        9.66        7.21      3.53 o 
   0   7   5        2.03        2.61      3.30 o 
   1   7   5       35.08       33.00      5.36 o 
   2   7   5        4.01        6.84      4.15 o 
   3   7   5       15.41       10.30      9.17 o 
   4   7   5        2.33        0.55      3.68 o 
   5   7   5        0.43       -0.74      5.34 o 
   6   7   5        3.15        5.86      6.52 o 
   7   7   5        0.26        9.12      6.37 o 
  -9   8   5        0.01        0.38      8.94 o 
  -8   8   5       23.52       26.77      6.23 o 
  -7   8   5       13.15       14.62      8.16 o 
  -6   8   5        1.42        3.66      4.23 o 
  -5   8   5        1.62       -5.52      5.52 o 
  -4   8   5        8.33        8.20      6.92 o 
  -3   8   5        0.37       12.08      6.44 o 
  -2   8   5        0.14        1.47      6.07 o 
  -1   8   5        0.13       -1.92      5.26 o 
   0   8   5       12.29       10.05      4.30 o 
   1   8   5        2.47        3.56      5.11 o 
   2   8   5       40.78       40.66      6.88 o 
   3   8   5        2.28        4.99      4.65 o 
   4   8   5        2.32        3.08      6.30 o 
   5   8   5        0.00        2.54      6.07 o 
 -17   0   6       19.82       39.50      9.98 o 
 -16   0   6        0.31        1.04      5.24 o 
 -15   0   6        9.71        2.82      4.60 o 
 -14   0   6       52.86       49.86      8.89 o 
 -13   0   6      184.77      194.70     13.70 o 
 -12   0   6      672.86      737.02     26.62 o 
 -11   0   6       32.14       42.65      7.11 o 
 -10   0   6      179.88      151.36     10.17 o 
  -9   0   6      120.51      100.20      7.70 o 
  -8   0   6      101.69      116.22      7.72 o 
  -7   0   6       24.96       18.12      3.91 o 
  -6   0   6       57.81       66.79      9.92 o 
  -5   0   6      116.74      122.00      5.98 o 
  -4   0   6        2.67        1.85      1.18 o 
  -3   0   6     1479.45     1416.82     18.85 o 
  -2   0   6      116.70      103.86      4.22 o 
  -1   0   6      434.66      443.03      6.58 o 
   0   0   6        0.00        1.00      1.36 o 
   1   0   6       54.66       60.46      3.80 o 
   2   0   6      754.56      792.60     11.18 o 
   3   0   6       75.89       77.01      3.21 o 
   4   0   6      113.49      109.79      5.95 o 
   5   0   6      440.85      421.30      8.75 o 
   6   0   6     4445.78     4631.18     48.17 o 
   7   0   6     1678.12     1712.47     23.15 o 
   8   0   6        0.96        4.10      2.76 o 
   9   0   6       15.22       21.47      5.22 o 
  10   0   6        0.68        4.83      4.71 o 
 -17   1   6       28.82       30.01      6.74 o 
 -16   1   6       27.39       14.22      4.53 o 
 -15   1   6        6.10        9.25      3.96 o 
 -14   1   6        6.87        2.77      3.00 o 
 -13   1   6       13.16        6.61      8.36 o 
 -12   1   6        0.26       -1.17      2.28 o 
 -11   1   6      345.03      366.57     11.57 o 
 -10   1   6        0.25        1.24      1.37 o 
  -9   1   6      203.66      196.38      6.22 o 
  -8   1   6      204.07      183.00      6.85 o 
  -7   1   6      384.29      369.78      9.44 o 
  -6   1   6      491.77      504.71     10.58 o 
  -5   1   6      347.78      347.68      7.29 o 
  -4   1   6       43.77       40.82      1.83 o 
  -3   1   6      174.03      158.81      2.74 o 
  -2   1   6      391.64      374.07      6.68 o 
  -1   1   6     1367.45     1393.13     16.47 o 
   0   1   6      976.20      994.42      9.10 o 
   1   1   6     1946.67     2108.56     15.93 o 
   2   1   6     1646.90     1752.47     14.13 o 
   3   1   6       74.50       78.32      2.30 o 
   4   1   6        8.19        8.24      1.07 o 
   5   1   6       17.36       20.37      1.65 o 
   6   1   6       51.11       55.36      2.67 o 
   7   1   6       46.33       50.52      3.16 o 
   8   1   6       18.63       16.97      3.00 o 
   9   1   6       16.86       13.84      5.47 o 
  10   1   6        2.89        3.40      3.11 o 
  11   1   6        9.06        9.19      5.78 o 
  12   1   6        3.90       14.29      7.32 o 
 -16   2   6        2.90        4.54      4.30 o 
 -15   2   6       27.93       19.82      4.78 o 
 -14   2   6       10.38        6.14      6.87 o 
 -13   2   6       13.57       14.10      2.99 o 
 -12   2   6        5.75        8.64      2.40 o 
 -11   2   6       38.89       44.43      4.25 o 
 -10   2   6      115.68      111.79     12.52 o 
  -9   2   6      249.39      222.08     12.40 o 
  -8   2   6      180.61      170.61      4.89 o 
  -7   2   6       26.69       27.52      2.03 o 
  -6   2   6      176.40      191.30      4.28 o 
  -5   2   6        8.96        7.32      1.11 o 
  -4   2   6       68.86       70.83      2.45 o 
  -3   2   6        0.68        1.61      0.70 o 
  -2   2   6      242.04      248.56      5.74 o 
  -1   2   6      379.11      403.91      8.04 o 
   0   2   6        9.37        9.55      1.12 o 
   1   2   6     2430.84     2536.74     20.29 o 
   2   2   6        9.23       12.67      1.27 o 
   3   2   6      168.29      170.20      3.92 o 
   4   2   6        1.87        1.02      1.03 o 
   5   2   6      124.77      122.27      4.28 o 
   6   2   6      496.15      509.01     11.39 o 
   7   2   6       53.76       60.21      4.63 o 
   8   2   6       65.67       69.26      7.24 o 
   9   2   6       28.76       36.30      5.35 o 
  10   2   6       20.30       21.62      4.79 o 
  11   2   6       16.81       21.93      5.46 o 
  12   2   6        4.39        3.47      4.90 o 
 -16   3   6        0.31       -3.15      4.40 o 
 -15   3   6        0.21        0.97      3.72 o 
 -14   3   6        0.53       -1.35      2.36 o 
 -13   3   6        0.58        3.28      2.38 o 
 -12   3   6      110.83      106.18      6.56 o 
 -11   3   6      249.05      239.61     10.23 o 
 -10   3   6       15.84       20.06      3.53 o 
  -9   3   6       24.23       21.27      2.86 o 
  -8   3   6        3.56        3.18      1.28 o 
  -7   3   6       61.11       69.96      5.08 o 
  -6   3   6       18.26       19.47      1.49 o 
  -5   3   6        0.59        0.37      0.67 o 
  -4   3   6     1786.13     1798.93     18.38 o 
  -3   3   6     2488.34     2574.61     24.24 o 
  -2   3   6        4.70       10.84      1.33 o 
  -1   3   6       34.98       36.25      2.84 o 
   0   3   6        0.11        1.19      0.88 o 
   1   3   6      162.89      155.16      4.93 o 
   2   3   6      608.26      579.01      9.03 o 
   3   3   6       41.45       43.13      2.12 o 
   4   3   6       54.18       48.59      3.98 o 
   5   3   6       80.47       86.54      8.38 o 
   6   3   6      161.05      155.63      7.01 o 
   7   3   6       94.36       87.86      5.72 o 
   8   3   6        6.48        5.26      3.30 o 
   9   3   6        0.49        3.96      3.36 o 
  10   3   6        0.83        6.27      3.94 o 
  11   3   6        3.65        6.22      4.61 o 
 -15   4   6        2.55        0.71      3.43 o 
 -14   4   6        8.24        9.25      3.64 o 
 -13   4   6        0.00        2.14      2.08 o 
 -12   4   6        2.93        2.70      2.50 o 
 -11   4   6        0.54        0.94      1.78 o 
 -10   4   6        3.77        0.84      1.53 o 
  -9   4   6       72.21       77.04      6.37 o 
  -8   4   6      350.40      345.70      7.85 o 
  -7   4   6       73.41       74.21      4.18 o 
  -6   4   6      612.29      603.83      9.86 o 
  -5   4   6       10.14       12.62      1.98 o 
  -4   4   6       77.44       77.38      2.68 o 
  -3   4   6       16.66       22.10      2.34 o 
  -2   4   6       32.33       27.67      2.26 o 
  -1   4   6      184.66      177.38      4.79 o 
   0   4   6        0.38        0.80      1.04 o 
   1   4   6        9.34       10.10      1.59 o 
   2   4   6      342.12      350.55     11.01 o 
   3   4   6       70.60       69.24      4.75 o 
   4   4   6        5.96        3.59      2.07 o 
   5   4   6       10.82       11.89      2.69 o 
   6   4   6       70.41       66.81      6.78 o 
   7   4   6        7.64        3.16      2.94 o 
   8   4   6        0.44        0.66      2.90 o 
   9   4   6       21.68       30.74      6.08 o 
  10   4   6       83.03      114.06     24.84 o 
 -14   5   6        1.50        1.23      4.10 o 
 -13   5   6        8.62        5.79      3.30 o 
 -12   5   6        7.51       11.73      2.79 o 
 -11   5   6        0.31        0.95      1.98 o 
 -10   5   6        1.55        2.19      1.90 o 
  -9   5   6      235.28      238.83      7.21 o 
  -8   5   6      156.83      155.31      5.59 o 
  -7   5   6      780.88      773.22     12.62 o 
  -6   5   6      591.75      605.62     13.03 o 
  -5   5   6       26.80       25.17      3.18 o 
  -4   5   6        2.73        4.29      1.99 o 
  -3   5   6       28.15       32.92      2.67 o 
  -2   5   6      269.16      275.13      6.61 o 
  -1   5   6        1.73        2.36      1.36 o 
   0   5   6       78.47       73.13      4.70 o 
   1   5   6       68.12       67.79      9.40 o 
   2   5   6        4.55        6.72      3.77 o 
   3   5   6        6.33        9.02      3.63 o 
   4   5   6        7.90        1.81      2.52 o 
   5   5   6       15.07       19.61      4.51 o 
   6   5   6       10.72       14.94      4.36 o 
   7   5   6        5.13        4.30      3.60 o 
   8   5   6        3.15        3.83      3.79 o 
   9   5   6       15.64       16.97      5.56 o 
  10   5   6        5.97        7.04      6.78 o 
 -13   6   6       31.43       39.45      5.46 o 
 -12   6   6        7.49        4.39      4.68 o 
 -11   6   6        3.11        2.46      2.78 o 
 -10   6   6       11.72        9.07      5.30 o 
  -9   6   6       24.95       14.06      3.77 o 
  -8   6   6        3.35        4.57      2.69 o 
  -7   6   6        0.74       -0.43      2.38 o 
  -6   6   6       36.03       38.89      4.36 o 
  -5   6   6        0.94        3.64      2.13 o 
  -4   6   6       19.06       19.77      3.44 o 
  -3   6   6        0.84        0.86      2.08 o 
  -2   6   6       46.56       54.12      9.18 o 
  -1   6   6       83.48       83.53      7.15 o 
   0   6   6        2.58        2.40      2.52 o 
   1   6   6       38.40       35.17      8.84 o 
   2   6   6       52.22       53.48      6.41 o 
   3   6   6       49.32       53.39      8.25 o 
   4   6   6        8.62       11.63      3.95 o 
   5   6   6       26.99       24.97      5.34 o 
   6   6   6       20.83       14.73      4.63 o 
   7   6   6        0.36       -5.30      5.30 o 
   8   6   6       19.89       25.59      8.29 o 
 -12   7   6        1.86        3.36      7.42 o 
 -11   7   6        5.27        0.75      4.31 o 
 -10   7   6        3.96        7.34      5.05 o 
  -9   7   6        4.23        8.46      4.44 o 
  -8   7   6      283.69      297.55     13.36 o 
  -7   7   6      238.60      221.28     11.45 o 
  -6   7   6       20.72       12.69      3.46 o 
  -5   7   6       11.21        4.89      2.76 o 
  -4   7   6        4.99        5.37      3.40 o 
  -3   7   6        1.46       -1.77      3.15 o 
  -2   7   6       12.21       13.08      4.10 o 
  -1   7   6       22.49       23.62     10.47 o 
   0   7   6       11.69       16.82      7.05 o 
   1   7   6        1.71        0.41      3.35 o 
   2   7   6       34.77       29.32      5.75 o 
   3   7   6        0.33       -0.68      3.91 o 
   4   7   6       69.59       68.26      9.43 o 
   5   7   6       19.91       16.15      5.52 o 
   6   7   6        0.00        0.31      4.16 o 
   7   7   6        0.01        3.81      6.14 o 
 -10   8   6        5.48        1.35      6.02 o 
  -9   8   6        0.03       -5.07      5.07 o 
  -8   8   6        2.49        5.40      7.30 o 
  -7   8   6        0.37        3.70      7.13 o 
  -6   8   6        4.70        4.34      5.99 o 
  -5   8   6        4.52        4.86      6.73 o 
  -4   8   6        7.89        8.77      6.40 o 
  -3   8   6        0.25       12.30      6.33 o 
  -2   8   6       17.06       17.82      5.11 o 
  -1   8   6        0.06       -0.57      3.58 o 
   0   8   6        0.13        8.01      4.87 o 
   1   8   6        0.86        5.39      4.43 o 
   2   8   6       16.66       22.41      6.03 o 
   3   8   6       24.47       28.57     11.40 o 
   4   8   6        0.06        2.75      6.33 o 
 -17   1   7       34.86       28.67      7.99 o 
 -16   1   7        2.94        0.12      3.53 o 
 -15   1   7        2.15        3.99      3.37 o 
 -14   1   7       51.50       46.95      6.09 o 
 -13   1   7       21.60       14.95      3.80 o 
 -12   1   7        0.78        2.30      2.35 o 
 -11   1   7      151.65      142.74      6.04 o 
 -10   1   7       13.41       12.67      2.89 o 
  -9   1   7      136.98      137.52      5.11 o 
  -8   1   7      225.84      222.85      7.59 o 
  -7   1   7      130.11      126.54      5.24 o 
  -6   1   7      520.53      529.03     15.66 o 
  -5   1   7     4552.91     4674.83     45.43 o 
  -4   1   7      985.49      977.38     10.78 o 
  -3   1   7      264.10      260.18      3.68 o 
  -2   1   7      148.95      153.84      3.85 o 
  -1   1   7      225.82      222.04      4.21 o 
   0   1   7     1558.72     1585.37     12.58 o 
   1   1   7      702.90      797.28      7.85 o 
   2   1   7       29.74       32.39      1.72 o 
   3   1   7        5.51        6.60      0.96 o 
   4   1   7      266.80      275.45      4.80 o 
   5   1   7       98.92       98.69      3.35 o 
   6   1   7       21.83       21.34      2.51 o 
   7   1   7        2.32        0.97      1.65 o 
   8   1   7        9.43        9.83      2.62 o 
   9   1   7        0.18        0.76      2.95 o 
  10   1   7        0.71        4.05      5.66 o 
  11   1   7       18.24       31.42      8.32 o 
 -17   2   7        6.09        7.73      5.31 o 
 -16   2   7        1.71       -0.57      3.69 o 
 -15   2   7        2.99        6.89      3.69 o 
 -14   2   7        0.85       -0.12      2.31 o 
 -13   2   7       35.48       37.05      4.25 o 
 -12   2   7       79.22       91.51      5.87 o 
 -11   2   7        0.00        1.10      1.80 o 
 -10   2   7      397.86      388.57     11.97 o 
  -9   2   7      492.84      464.08     14.17 o 
  -8   2   7       60.76       61.27      3.13 o 
  -7   2   7       19.20       25.56      1.98 o 
  -6   2   7        1.89        0.59      0.76 o 
  -5   2   7       29.30       28.46      2.57 o 
  -4   2   7      409.89      397.91      6.25 o 
  -3   2   7       14.78       14.94      1.25 o 
  -2   2   7       22.40       20.62      2.74 o 
  -1   2   7       27.90       27.51      2.40 o 
   0   2   7      834.52      816.12      9.61 o 
   1   2   7      242.12      277.82      4.27 o 
   2   2   7        4.59        4.28      1.29 o 
   3   2   7      155.98      161.83      3.98 o 
   4   2   7      269.80      256.49      6.17 o 
   5   2   7     2213.82     2222.56     28.50 o 
   6   2   7       66.56       73.80      4.98 o 
   7   2   7        1.60        1.56      1.96 o 
   8   2   7        1.74        3.09      2.34 o 
   9   2   7       61.93       77.42      7.49 o 
  10   2   7        1.25        1.47      3.74 o 
  11   2   7        8.88       -3.08      5.80 o 
 -16   3   7        5.23       -2.60      4.11 o 
 -15   3   7        2.48        5.69      3.22 o 
 -14   3   7        0.03       -2.11      2.40 o 
 -13   3   7       26.94       28.13      4.22 o 
 -12   3   7       32.00       18.57      7.89 o 
 -11   3   7       31.71       34.71      4.90 o 
 -10   3   7      134.73      127.93      6.22 o 
  -9   3   7       61.58       56.89      5.47 o 
  -8   3   7      116.54      108.69      5.33 o 
  -7   3   7       13.86       12.03      1.51 o 
  -6   3   7       41.62       44.41      2.52 o 
  -5   3   7       18.70       18.60      2.13 o 
  -4   3   7      178.65      198.89      4.89 o 
  -3   3   7      786.69      840.59     13.31 o 
  -2   3   7        0.01       -0.59      0.74 o 
  -1   3   7     1589.47     1596.43     16.82 o 
   0   3   7       72.30       81.31      5.55 o 
   1   3   7      324.05      330.16      8.21 o 
   2   3   7      179.79      184.02      6.31 o 
   3   3   7        1.24       -0.55      1.36 o 
   4   3   7      301.84      311.17      8.88 o 
   5   3   7      250.23      262.75      8.53 o 
   6   3   7      119.23      137.59      6.62 o 
   7   3   7       51.85       39.09      4.26 o 
   8   3   7       18.41       23.42      4.88 o 
   9   3   7        9.69        8.21      3.91 o 
  10   3   7       10.80       12.91      4.98 o 
  11   3   7        0.34        2.28      8.11 o 
 -16   4   7        1.10        0.35      3.81 o 
 -15   4   7       20.57       28.82      5.01 o 
 -14   4   7       16.33       16.01      3.37 o 
 -13   4   7        1.22       -0.82      2.32 o 
 -12   4   7        9.65        8.95      3.00 o 
 -11   4   7        1.32        1.07      2.13 o 
 -10   4   7       14.11       12.71      2.93 o 
  -9   4   7        2.09        0.25      1.85 o 
  -8   4   7      216.75      213.75      6.11 o 
  -7   4   7      149.70      141.09      4.90 o 
  -6   4   7       20.09       23.19      1.83 o 
  -5   4   7        2.38        3.82      1.22 o 
  -4   4   7       72.83       59.33      4.96 o 
  -3   4   7       26.54       26.21      2.24 o 
  -2   4   7      198.64      204.36      5.18 o 
  -1   4   7       15.27       16.97      1.95 o 
   0   4   7      231.02      230.33      7.12 o 
   1   4   7      198.51      183.97      6.63 o 
   2   4   7      127.30      145.70      6.05 o 
   3   4   7       43.42       38.57      3.99 o 
   4   4   7      236.33      257.56      8.59 o 
   5   4   7       11.12       12.65      4.28 o 
   6   4   7        2.43       -0.88      2.62 o 
   7   4   7        5.39        6.69      3.63 o 
   8   4   7       15.33       13.10      8.47 o 
   9   4   7        4.99        6.58      4.34 o 
  10   4   7       17.78       26.57      6.70 o 
 -15   5   7        5.05        2.91      3.73 o 
 -14   5   7        3.37        4.01      3.78 o 
 -13   5   7       29.12       36.44      9.20 o 
 -12   5   7       51.89       48.11      5.23 o 
 -11   5   7        1.64        2.64      2.01 o 
 -10   5   7      159.61      157.72      6.27 o 
  -9   5   7      576.27      596.89     11.55 o 
  -8   5   7        9.71        9.15      2.68 o 
  -7   5   7       39.31       40.41      4.16 o 
  -6   5   7       21.34       20.10      3.49 o 
  -5   5   7       98.18       98.85      5.34 o 
  -4   5   7       46.35       50.96      3.26 o 
  -3   5   7       66.45       64.97      3.61 o 
  -2   5   7        0.00        0.23      1.47 o 
  -1   5   7        5.65        9.46      2.28 o 
   0   5   7       24.12       27.29      5.05 o 
   1   5   7      156.55      166.70      6.78 o 
   2   5   7       10.46       16.22      3.01 o 
   3   5   7       11.50       17.43      3.11 o 
   4   5   7       15.92       22.64      4.59 o 
   5   5   7       95.21      106.11      8.74 o 
   6   5   7        0.05       -1.87      2.91 o 
   7   5   7       12.71       10.94      4.52 o 
   8   5   7        1.71       -0.68      3.62 o 
   9   5   7        0.09        3.63      6.49 o 
 -14   6   7        0.00        2.63      6.35 o 
 -13   6   7        2.06        6.73      8.19 o 
 -12   6   7        2.05       -1.44      3.79 o 
 -11   6   7        9.00        5.01      3.02 o 
 -10   6   7        0.09        3.12      2.74 o 
  -9   6   7       78.70      102.89      6.89 o 
  -8   6   7        1.16        0.63      2.38 o 
  -7   6   7      146.21      157.44      7.56 o 
  -6   6   7        0.10        1.31      2.21 o 
  -5   6   7        2.25        0.14      3.37 o 
  -4   6   7       29.86       28.92      4.81 o 
  -3   6   7        1.81        0.57      2.36 o 
  -2   6   7       48.94       53.35      9.49 o 
  -1   6   7        8.80        6.10      3.73 o 
   0   6   7        2.24        2.26      2.88 o 
   1   6   7        7.65        4.08      3.17 o 
   2   6   7       74.53       71.64      7.41 o 
   3   6   7        1.23        4.00      3.37 o 
   4   6   7       16.95       28.72      5.50 o 
   5   6   7        2.15        0.50      3.47 o 
   6   6   7        0.56        2.73      5.20 o 
   7   6   7       14.15       24.11     10.40 o 
   8   6   7        4.54       -5.45      5.45 o 
 -12   7   7        0.18        4.57      6.56 o 
 -11   7   7        0.68        3.09      4.77 o 
 -10   7   7        3.48       -0.55      4.13 o 
  -9   7   7        7.13        4.08      6.54 o 
  -8   7   7       29.25       28.40      4.61 o 
  -7   7   7       20.94       21.83      8.45 o 
  -6   7   7       85.26      117.52     10.81 o 
  -5   7   7        1.62       -0.88      3.20 o 
  -4   7   7       21.65       29.12      5.28 o 
  -3   7   7       17.84       10.73      3.99 o 
  -2   7   7       19.58       21.05      7.10 o 
  -1   7   7        0.02        3.40      3.34 o 
   0   7   7       38.00       39.29      6.74 o 
   1   7   7       12.56       11.17      4.40 o 
   2   7   7       40.42       32.20      5.84 o 
   3   7   7        3.40        2.61      3.94 o 
   4   7   7        3.66        4.45      4.64 o 
   5   7   7       13.60        7.45     10.52 o 
   6   7   7       15.29        4.03      6.63 o 
  -9   8   7        0.48       -1.45      6.63 o 
  -8   8   7        0.72        5.66      7.34 o 
  -7   8   7       21.96        9.71      7.72 o 
  -6   8   7        3.04        7.23      6.63 o 
  -5   8   7       49.60       64.31     11.94 o 
  -4   8   7        0.09       -2.09      3.73 o 
  -3   8   7       49.08       30.92      6.07 o 
  -2   8   7        7.38        5.98      4.31 o 
  -1   8   7        5.42        0.40      4.10 o 
   0   8   7        2.04        3.63      4.11 o 
   1   8   7       39.73       44.18      7.40 o 
   2   8   7       15.79       27.71      6.72 o 
   3   8   7       33.57       31.87      9.24 o 
 -17   0   8        4.97        3.70      6.35 o 
 -16   0   8        0.87       -2.87      4.62 o 
 -15   0   8       10.59        9.98      5.05 o 
 -14   0   8        3.00        5.26      4.31 o 
 -13   0   8       25.03       26.70      6.45 o 
 -12   0   8      187.26      162.07     11.93 o 
 -11   0   8       98.05       92.77      8.94 o 
 -10   0   8      855.30      749.10     23.61 o 
  -9   0   8        8.46        5.89      2.06 o 
  -8   0   8      193.02      208.71      7.01 o 
  -7   0   8      735.89      842.26     14.89 o 
  -6   0   8       84.91       77.96      5.21 o 
  -5   0   8     1057.02     1076.56     16.97 o 
  -4   0   8      109.23      118.24      4.19 o 
  -3   0   8      143.40      162.67      4.65 o 
  -2   0   8      517.49      501.10      7.73 o 
  -1   0   8     5400.22     5987.71     82.75 o 
   0   0   8     4205.38     4867.74     46.99 o 
   1   0   8      551.37      566.30      9.52 o 
   2   0   8       28.56       25.87      2.27 o 
   3   0   8       83.17       91.72      3.79 o 
   4   0   8      115.48      120.40      4.63 o 
   5   0   8       10.59       10.13      2.12 o 
   6   0   8        0.19        0.04      2.24 o 
   7   0   8      149.64      157.03     11.45 o 
   8   0   8      161.79      174.22     12.85 o 
   9   0   8        2.47        5.78      4.98 o 
 -17   1   8        6.68        2.37      4.41 o 
 -16   1   8        1.43        4.71      3.80 o 
 -15   1   8        2.05       -2.71      2.71 o 
 -14   1   8        0.01        1.33      2.69 o 
 -13   1   8       66.05       59.91      6.33 o 
 -12   1   8       15.38       17.43      3.50 o 
 -11   1   8      346.17      331.90     14.56 o 
 -10   1   8        2.53        1.31      1.35 o 
  -9   1   8       40.95       36.74      8.82 o 
  -8   1   8      296.88      336.43      9.43 o 
  -7   1   8      268.58      271.23      7.79 o 
  -6   1   8     3321.00     3526.81     36.47 o 
  -5   1   8     1707.64     1820.67     20.65 o 
  -4   1   8      294.53      294.70      4.40 o 
  -3   1   8       77.81       73.59      1.74 o 
  -2   1   8       35.28       28.68      2.58 o 
  -1   1   8       65.00       75.65      4.84 o 
   0   1   8      277.86      310.24      4.15 o 
   1   1   8        4.81        6.26      0.83 o 
   2   1   8       16.08       17.53      1.77 o 
   3   1   8       80.87       74.52      2.58 o 
   4   1   8       65.18       63.91      2.99 o 
   5   1   8      465.03      471.46      7.90 o 
   6   1   8        1.02        4.12      2.00 o 
   7   1   8       17.93       15.64      2.98 o 
   8   1   8        3.35        5.32      2.99 o 
   9   1   8        2.10        7.51      5.59 o 
  10   1   8        4.35        9.22      5.92 o 
  11   1   8        6.40       10.00      7.13 o 
 -17   2   8        0.40       -0.40      4.45 o 
 -16   2   8       22.09       29.09      5.88 o 
 -15   2   8        0.01        5.04      4.13 o 
 -14   2   8        0.05       -0.61      2.01 o 
 -13   2   8        0.23       -0.62      2.10 o 
 -12   2   8       76.57       90.51      5.86 o 
 -11   2   8       11.59        8.51      3.01 o 
 -10   2   8      104.40       95.97      6.34 o 
  -9   2   8      441.06      400.74     11.81 o 
  -8   2   8      141.54      154.14      4.38 o 
  -7   2   8       30.33       39.75      5.43 o 
  -6   2   8      363.82      386.76      6.68 o 
  -5   2   8       23.46       26.74      1.85 o 
  -4   2   8        1.55        2.54      0.80 o 
  -3   2   8      225.80      211.24      5.49 o 
  -2   2   8       51.51       58.51      3.35 o 
  -1   2   8      662.80      708.43     11.80 o 
   0   2   8       17.85       12.29      3.14 o 
   1   2   8       34.64       42.85      2.81 o 
   2   2   8      239.87      257.42      6.05 o 
   3   2   8        1.48        0.07      1.00 o 
   4   2   8      884.58      872.72     12.92 o 
   5   2   8      394.50      418.17     10.39 o 
   6   2   8       73.78       85.37      5.47 o 
   7   2   8        1.17        1.03      1.98 o 
   8   2   8        1.94       -1.59      2.10 o 
   9   2   8        4.29        3.17      4.76 o 
  10   2   8        5.47        5.69      5.95 o 
 -16   3   8        2.52        0.82      3.11 o 
 -15   3   8        1.81       -2.13      2.74 o 
 -14   3   8        0.03       -2.15      2.36 o 
 -13   3   8        8.80        7.86      3.11 o 
 -12   3   8       27.87       26.54      4.52 o 
 -11   3   8      833.15      836.69     16.54 o 
 -10   3   8     1500.96     1467.80     22.43 o 
  -9   3   8       73.27       65.62      4.56 o 
  -8   3   8        3.52        6.70      2.56 o 
  -7   3   8        1.20        0.06      0.94 o 
  -6   3   8      140.26      158.22      4.33 o 
  -5   3   8        7.49        5.09      1.13 o 
  -4   3   8      185.97      204.76      7.21 o 
  -3   3   8        0.46        0.55      0.82 o 
  -2   3   8      312.85      306.41      5.61 o 
  -1   3   8      575.00      549.94     10.99 o 
   0   3   8       57.17       66.01      4.06 o 
   1   3   8       33.97       33.64      3.23 o 
   2   3   8      187.81      181.24      6.81 o 
   3   3   8       42.71       39.06      3.77 o 
   4   3   8       55.41       68.84      4.88 o 
   5   3   8        7.79        6.66      2.27 o 
   6   3   8        4.47        6.31      2.90 o 
   7   3   8        0.10        0.11      2.20 o 
   8   3   8        0.95        3.60      3.38 o 
   9   3   8       19.96       25.21      5.57 o 
  10   3   8       16.13        9.00      6.40 o 
 -16   4   8        7.87       14.02      4.09 o 
 -15   4   8       10.62       11.35      3.53 o 
 -14   4   8        1.97        2.08      2.34 o 
 -13   4   8       21.70       23.88      4.09 o 
 -12   4   8        2.55        0.00      2.20 o 
 -11   4   8       46.56       48.21      4.82 o 
 -10   4   8      214.21      197.84      7.74 o 
  -9   4   8      215.97      199.61      7.35 o 
  -8   4   8        1.43        2.97      1.91 o 
  -7   4   8        9.08        7.85      4.25 o 
  -6   4   8      229.52      244.24      7.67 o 
  -5   4   8       19.44       24.84      2.47 o 
  -4   4   8       77.47       79.36      3.44 o 
  -3   4   8       15.77       20.04      3.15 o 
  -2   4   8       52.28       45.49      3.72 o 
  -1   4   8      132.31      128.17      5.39 o 
   0   4   8       66.79       66.12      5.81 o 
   1   4   8        5.20        5.00      2.05 o 
   2   4   8       33.93       31.97      3.68 o 
   3   4   8      688.76      718.12     18.75 o 
   4   4   8      620.38      639.07     14.30 o 
   5   4   8       20.78       20.64      3.62 o 
   6   4   8        4.85        7.83      2.52 o 
   7   4   8       16.52       14.42      6.10 o 
   8   4   8        1.91       -2.97      2.97 o 
   9   4   8        1.92        8.92      4.91 o 
 -15   5   8       16.96       34.28      7.95 o 
 -14   5   8       69.39       57.12      6.21 o 
 -13   5   8        6.73        4.92      2.90 o 
 -12   5   8        0.67       -1.51      2.51 o 
 -11   5   8       22.08       19.59      4.36 o 
 -10   5   8       54.32       59.02      6.00 o 
  -9   5   8       75.55       77.69      5.67 o 
  -8   5   8        8.20        8.15      2.48 o 
  -7   5   8      254.77      277.51      8.83 o 
  -6   5   8        2.28        7.85      2.96 o 
  -5   5   8        1.80        4.12      1.52 o 
  -4   5   8        5.21        9.78      2.20 o 
  -3   5   8        2.01        2.73      1.75 o 
  -2   5   8      100.08       93.42      5.37 o 
  -1   5   8        2.22        1.73      1.84 o 
   0   5   8      159.50      147.65      6.90 o 
   1   5   8       11.88        9.42      2.67 o 
   2   5   8      167.49      175.77      7.63 o 
   3   5   8        0.04        1.87      2.29 o 
   4   5   8        7.82        9.22      2.82 o 
   5   5   8       10.38        9.51      4.04 o 
   6   5   8        0.39       -0.96      3.36 o 
   7   5   8        0.80        0.29      3.59 o 
   8   5   8       11.68       11.85      5.30 o 
 -14   6   8        0.62       -3.32      5.69 o 
 -13   6   8        0.17       -2.38      3.10 o 
 -12   6   8        1.74        0.32      3.00 o 
 -11   6   8        2.58        2.22      2.93 o 
 -10   6   8       28.78       28.58      4.48 o 
  -9   6   8      108.19      100.58     13.56 o 
  -8   6   8      191.04      174.64      8.83 o 
  -7   6   8        2.54        2.24      2.38 o 
  -6   6   8       57.89       55.43      6.70 o 
  -5   6   8       24.23       20.08      4.23 o 
  -4   6   8       24.53       15.15      5.73 o 
  -3   6   8        7.44        4.90      3.09 o 
  -2   6   8       29.29       29.43      4.90 o 
  -1   6   8        2.16       -2.50      2.50 o 
   0   6   8       88.05       88.62     14.36 o 
   1   6   8       14.55       13.07      4.51 o 
   2   6   8      169.22      180.77     10.50 o 
   3   6   8       56.66       50.65      6.98 o 
   4   6   8        0.63        3.49      5.99 o 
   5   6   8        1.89       -1.37      5.67 o 
   6   6   8        0.36       -0.94      4.18 o 
   7   6   8        5.04        7.18      6.42 o 
 -12   7   8        0.13        4.29      6.68 o 
 -11   7   8       14.83       15.78      5.38 o 
 -10   7   8        2.58        0.37      3.66 o 
  -9   7   8       43.55       37.41      6.48 o 
  -8   7   8       20.21       18.09      4.98 o 
  -7   7   8        3.11        2.66      3.64 o 
  -6   7   8       74.75       78.95     21.30 o 
  -5   7   8        6.17        2.16      3.76 o 
  -4   7   8        4.36       10.76      3.92 o 
  -3   7   8        1.39       -1.59      3.01 o 
  -2   7   8        1.00        1.88      3.30 o 
  -1   7   8       18.89        8.38      9.53 o 
   0   7   8       15.12        6.22      4.05 o 
   1   7   8       10.53        8.88      4.35 o 
   2   7   8        7.32       11.16      4.31 o 
   3   7   8       26.77       31.10      7.59 o 
   4   7   8        0.26        0.75      4.25 o 
   5   7   8        0.02       -4.24      5.69 o 
  -8   8   8        3.99       10.33      8.06 o 
  -7   8   8        0.66        7.58      7.32 o 
  -6   8   8        2.83        0.95      7.13 o 
  -5   8   8        1.19       -0.97      4.12 o 
  -4   8   8       14.24       19.95      6.40 o 
  -3   8   8        0.05       -1.68      4.89 o 
  -2   8   8        0.88        0.52      3.95 o 
  -1   8   8        2.60        2.38      4.33 o 
   0   8   8        8.99       -0.18      4.31 o 
   1   8   8        4.07        5.00      5.01 o 
   2   8   8       28.86       25.78      8.41 o 
   3   8   8       46.77       59.93     11.73 o 
 -17   1   9        9.76       13.31      8.92 o 
 -16   1   9        2.55        2.47      3.97 o 
 -15   1   9       15.98       20.22      4.54 o 
 -14   1   9        0.30       -1.71      2.57 o 
 -13   1   9       39.23       37.59      4.28 o 
 -12   1   9     1499.90     1456.99     23.46 o 
 -11   1   9      231.46      225.74      7.35 o 
 -10   1   9        3.97        2.41      2.17 o 
  -9   1   9        0.73        0.22      1.36 o 
  -8   1   9       81.19       78.64      6.44 o 
  -7   1   9      683.57      704.73     11.62 o 
  -6   1   9      419.13      424.98      8.23 o 
  -5   1   9        1.40        0.31      0.62 o 
  -4   1   9      150.81      150.86      3.09 o 
  -3   1   9       37.18       32.48      3.36 o 
  -2   1   9      115.99      121.48      3.76 o 
  -1   1   9      564.12      597.72      7.71 o 
   0   1   9      122.56      130.74      3.34 o 
   1   1   9        1.60        2.46      1.17 o 
   2   1   9        0.46        3.02      1.01 o 
   3   1   9       86.57       80.60      3.80 o 
   4   1   9      195.33      194.68      6.11 o 
   5   1   9        3.59        5.78      2.54 o 
   6   1   9       29.70       27.51      4.17 o 
   7   1   9       49.26       44.31      5.58 o 
   8   1   9        0.16       -2.11      4.67 o 
   9   1   9        0.14        3.08      5.83 o 
  10   1   9        2.98       10.31      6.30 o 
 -17   2   9        2.76        1.33      4.50 o 
 -16   2   9       10.94       11.94      4.66 o 
 -15   2   9       11.97       14.84      3.72 o 
 -14   2   9        0.03        3.06      2.31 o 
 -13   2   9       27.02       19.96      3.47 o 
 -12   2   9        1.86        6.59      2.54 o 
 -11   2   9      591.74      582.58     30.30 o 
 -10   2   9       40.34       43.75      4.91 o 
  -9   2   9       85.50       82.22      3.64 o 
  -8   2   9       68.98       73.67      3.32 o 
  -7   2   9      152.60      158.61      4.34 o 
  -6   2   9      191.81      224.01      4.99 o 
  -5   2   9        0.12       -0.69      0.69 o 
  -4   2   9       15.15       15.15      1.13 o 
  -3   2   9       93.66       91.93      4.87 o 
  -2   2   9     1882.78     2043.85     24.80 o 
  -1   2   9       47.43       47.25      3.30 o 
   0   2   9        3.95        4.04      1.38 o 
   1   2   9       58.56       64.35      3.91 o 
   2   2   9      444.05      438.22     14.09 o 
   3   2   9        0.23        2.69      1.40 o 
   4   2   9        1.12        0.61      1.68 o 
   5   2   9        0.49       -0.03      1.99 o 
   6   2   9        0.63        4.03      2.61 o 
   7   2   9       30.75       31.11      4.73 o 
   8   2   9        1.77       -2.20      3.26 o 
   9   2   9       10.01        1.26      5.12 o 
  10   2   9        9.43       21.04      7.68 o 
 -17   3   9        5.26        2.25      4.77 o 
 -16   3   9       11.95       19.14      4.43 o 
 -15   3   9       16.22       17.26      4.56 o 
 -14   3   9        6.66        5.63      3.04 o 
 -13   3   9        2.00        6.72      4.95 o 
 -12   3   9        0.36       -0.68      1.88 o 
 -11   3   9      840.01      816.38     16.21 o 
 -10   3   9        0.69        1.86      1.74 o 
  -9   3   9      278.65      272.54      8.04 o 
  -8   3   9       35.20       38.29      2.63 o 
  -7   3   9      457.24      458.63      8.06 o 
  -6   3   9       29.25       26.67      2.37 o 
  -5   3   9       52.58       56.34      2.82 o 
  -4   3   9        0.91        0.41      0.83 o 
  -3   3   9        1.65        0.81      1.37 o 
  -2   3   9      222.27      232.47      6.87 o 
  -1   3   9       54.57       53.88      3.83 o 
   0   3   9       74.67       75.58      4.48 o 
   1   3   9        1.54       -0.15      2.25 o 
   2   3   9      109.38      116.14      4.74 o 
   3   3   9      210.66      210.52      7.51 o 
   4   3   9       74.06       62.75      5.40 o 
   5   3   9       45.09       37.82      4.22 o 
   6   3   9       53.92       65.20      5.48 o 
   7   3   9        2.22        2.98      2.48 o 
   8   3   9        7.14        6.94      2.92 o 
   9   3   9       14.13       14.41      7.23 o 
 -17   4   9        0.30       -3.86      6.44 o 
 -16   4   9        5.08        5.69      3.64 o 
 -15   4   9        0.98        0.66      2.88 o 
 -14   4   9       27.76       33.87      4.75 o 
 -13   4   9       36.46       33.40      4.60 o 
 -12   4   9       42.69       30.44      4.15 o 
 -11   4   9       29.26       24.92      3.60 o 
 -10   4   9       97.96       95.86      5.89 o 
  -9   4   9        0.01        0.22      1.93 o 
  -8   4   9       67.95       60.84      4.47 o 
  -7   4   9       66.78       73.61      6.31 o 
  -6   4   9        7.50        6.42      1.48 o 
  -5   4   9      169.79      178.12      7.43 o 
  -4   4   9      167.41      166.44      6.00 o 
  -3   4   9      147.08      151.77      5.85 o 
  -2   4   9       18.89       17.90      2.55 o 
  -1   4   9      103.46      105.16      5.50 o 
   0   4   9        2.84        1.51      1.68 o 
   1   4   9      209.32      198.72     14.53 o 
   2   4   9      150.58      151.58      6.82 o 
   3   4   9      242.37      248.41     16.65 o 
   4   4   9       68.56       78.70      5.92 o 
   5   4   9        5.41        2.39      2.35 o 
   6   4   9       58.55       66.34      5.84 o 
   7   4   9        3.60        6.05      5.03 o 
   8   4   9        1.71        3.91      4.22 o 
 -16   5   9       22.60       14.81      8.32 o 
 -15   5   9        0.69       -1.49      3.46 o 
 -14   5   9       11.78       11.09      3.65 o 
 -13   5   9       14.95       14.20      6.38 o 
 -12   5   9       20.16       13.82      3.57 o 
 -11   5   9       43.38       45.39      5.03 o 
 -10   5   9        5.26        2.79      2.45 o 
  -9   5   9       55.99       63.82      5.38 o 
  -8   5   9        0.51        2.10      2.20 o 
  -7   5   9      276.05      280.43      8.91 o 
  -6   5   9       74.14       99.47     12.10 o 
  -5   5   9        0.30        3.18      1.76 o 
  -4   5   9       14.05       10.97      2.61 o 
  -3   5   9        1.24        0.85      1.64 o 
  -2   5   9       51.16       43.62      4.05 o 
  -1   5   9        3.26        2.73      2.18 o 
   0   5   9       55.15       53.39      4.78 o 
   1   5   9      179.18      183.36      7.63 o 
   2   5   9        1.68        2.36      2.34 o 
   3   5   9       13.23       13.75      3.22 o 
   4   5   9        0.26        0.18      2.25 o 
   5   5   9        0.55        3.82      3.27 o 
   6   5   9        6.13        6.05      4.19 o 
   7   5   9        0.72       -0.72      4.04 o 
 -14   6   9        7.47        1.24      4.27 o 
 -13   6   9        6.68        0.18      3.21 o 
 -12   6   9        1.50       -0.18      3.01 o 
 -11   6   9        0.00        2.71      3.03 o 
 -10   6   9        8.09        3.96      2.87 o 
  -9   6   9      125.71      125.68      9.74 o 
  -8   6   9       67.53       78.65      9.03 o 
  -7   6   9        7.96       11.30      4.20 o 
  -6   6   9        3.84        6.89      3.42 o 
  -5   6   9       67.73       63.27      7.07 o 
  -4   6   9        3.16        4.66      2.21 o 
  -3   6   9        8.80        8.13      2.56 o 
  -2   6   9        1.45       -0.50      1.73 o 
  -1   6   9        2.11        1.80      2.17 o 
   0   6   9       12.86       20.65      4.47 o 
   1   6   9      110.45       97.05      8.44 o 
   2   6   9        0.13        1.99      3.39 o 
   3   6   9       84.40       76.31     13.98 o 
   4   6   9        0.03       -3.15      3.65 o 
   5   6   9        6.98       13.45      5.86 o 
   6   6   9        1.30       -0.75      6.02 o 
 -11   7   9        2.21        5.18      6.66 o 
 -10   7   9        0.25       -1.39      4.01 o 
  -9   7   9        0.47        0.72      3.97 o 
  -8   7   9       17.32       13.48      5.17 o 
  -7   7   9       10.65        8.94      4.27 o 
  -6   7   9        7.84        9.24      4.29 o 
  -5   7   9        2.95        0.62      3.21 o 
  -4   7   9       40.67       37.74      9.19 o 
  -3   7   9        0.14        0.84      3.77 o 
  -2   7   9       30.76       33.96      8.49 o 
  -1   7   9        0.23        0.80      3.54 o 
   0   7   9        1.24        1.61      3.76 o 
   1   7   9        3.85        8.36      4.55 o 
   2   7   9        1.10        1.83      7.53 o 
   3   7   9        0.08       -4.27      4.27 o 
   4   7   9        0.16        4.50      6.25 o 
  -8   8   9       10.55        3.84      7.98 o 
  -7   8   9        7.07        5.40      4.72 o 
  -6   8   9       11.05       -4.10      8.28 o 
  -5   8   9        0.12       -1.37      4.18 o 
  -4   8   9        6.17       15.05      9.30 o 
  -3   8   9       25.25       27.15      7.97 o 
  -2   8   9        0.06       -2.11      3.89 o 
  -1   8   9       16.99       20.59      6.05 o 
   0   8   9        1.22        3.48      5.40 o 
   1   8   9        1.12       -5.59      5.59 o 
   2   8   9        9.92       16.63      8.36 o 
 -18   0  10        1.65        6.16      7.27 o 
 -17   0  10       42.58       68.29     11.78 o 
 -16   0  10        0.47        3.58      4.60 o 
 -15   0  10       14.22       12.98      5.85 o 
 -14   0  10       79.80       71.29     10.24 o 
 -13   0  10       89.69       86.08     10.10 o 
 -12   0  10      625.71      565.11     21.80 o 
 -11   0  10        4.88        5.12      3.20 o 
 -10   0  10       28.58       28.40      3.59 o 
  -9   0  10       71.92       75.25      4.81 o 
  -8   0  10     2606.42     2810.62     36.90 o 
  -7   0  10     1939.38     2152.47     51.52 o 
  -6   0  10      600.97      693.76     13.33 o 
  -5   0  10      127.32      128.22      4.79 o 
  -4   0  10        1.37        1.38      1.17 o 
  -3   0  10      273.82      264.46      5.69 o 
  -2   0  10      208.64      201.53      6.51 o 
  -1   0  10      204.54      204.90      5.08 o 
   0   0  10      518.47      546.89      9.36 o 
   1   0  10      690.71      667.40     14.51 o 
   2   0  10       79.67       72.37      7.09 o 
   3   0  10        1.00       -0.94      1.46 o 
   4   0  10        1.34        6.40      2.38 o 
   5   0  10       59.00       68.60      5.81 o 
   6   0  10      122.60      133.37      7.66 o 
 -18   1  10        5.65       11.13      5.18 o 
 -17   1  10        0.60       -1.87      3.50 o 
 -16   1  10       13.85       10.62      4.34 o 
 -15   1  10        1.20        1.20      2.73 o 
 -14   1  10       42.63       44.40      5.97 o 
 -13   1  10     1607.26     1660.84     25.13 o 
 -12   1  10     1015.67     1033.13     17.78 o 
 -11   1  10        2.51        3.20      2.35 o 
 -10   1  10        3.03        2.68      1.34 o 
  -9   1  10        8.83        9.58      2.25 o 
  -8   1  10        8.26        6.84      2.15 o 
  -7   1  10        0.00        2.43      1.11 o 
  -6   1  10       34.95       35.25      2.14 o 
  -5   1  10       70.65       84.24      2.54 o 
  -4   1  10      269.16      246.22      3.97 o 
  -3   1  10       73.24       78.28      3.70 o 
  -2   1  10      116.54      132.49      3.70 o 
  -1   1  10       90.22       99.89      3.10 o 
   0   1  10       95.99      112.27      3.28 o 
   1   1  10       30.39       31.72      2.14 o 
   2   1  10       12.27        7.43      2.14 o 
   3   1  10       61.99       63.51      3.96 o 
   4   1  10        7.84        8.24      2.13 o 
   5   1  10      298.76      322.24     16.13 o 
   6   1  10        3.92        2.34      2.68 o 
   7   1  10        0.07       -2.88      2.88 o 
   8   1  10        4.68        3.15      5.43 o 
   9   1  10       16.87       17.15      7.46 o 
 -17   2  10        0.87       -0.85      4.11 o 
 -16   2  10        0.02       -0.37      3.49 o 
 -15   2  10        6.99        7.97      2.97 o 
 -14   2  10       79.46       77.82      6.44 o 
 -13   2  10       49.48       56.73      5.03 o 
 -12   2  10      210.11      222.81      6.98 o 
 -11   2  10      104.30      103.73      6.80 o 
 -10   2  10       12.85       17.53      2.72 o 
  -9   2  10       85.45       95.99      3.93 o 
  -8   2  10       16.71       21.07      2.09 o 
  -7   2  10      424.79      429.75      7.62 o 
  -6   2  10      206.43      215.84      4.94 o 
  -5   2  10      361.89      400.58      5.77 o 
  -4   2  10      108.59      101.22      3.68 o 
  -3   2  10      747.02      742.90     12.68 o 
  -2   2  10      316.49      332.93      8.02 o 
  -1   2  10       18.25       19.37      2.79 o 
   0   2  10       76.40       74.54      3.72 o 
   1   2  10       14.33       12.63      1.78 o 
   2   2  10        2.72        1.76      1.28 o 
   3   2  10       16.74       17.08      2.31 o 
   4   2  10      341.82      340.80      9.54 o 
   5   2  10        2.88        3.39      2.14 o 
   6   2  10       44.91       48.65      6.18 o 
   7   2  10        2.69        4.18      4.77 o 
   8   2  10        0.01       -2.99      2.99 o 
   9   2  10        0.01        0.05      5.69 o 
 -17   3  10       71.81      114.51      9.23 o 
 -16   3  10        0.00       -2.95      2.95 o 
 -15   3  10        1.51       -0.48      2.81 o 
 -14   3  10        3.22       -0.28      2.58 o 
 -13   3  10       65.09       70.63      5.92 o 
 -12   3  10        4.52        3.30      2.48 o 
 -11   3  10        9.31        9.05      2.47 o 
 -10   3  10        5.07        6.65      2.34 o 
  -9   3  10       65.11       61.82      4.33 o 
  -8   3  10      522.62      532.56     11.16 o 
  -7   3  10        2.40        2.89      1.19 o 
  -6   3  10        3.20        3.47      1.35 o 
  -5   3  10       21.15       21.43      2.56 o 
  -4   3  10        3.03        4.07      1.81 o 
  -3   3  10       13.91        9.86      2.09 o 
  -2   3  10        9.20        8.42      2.70 o 
  -1   3  10       21.25       21.52      3.55 o 
   0   3  10        2.55        1.72      1.52 o 
   1   3  10        2.79        4.77      1.61 o 
   2   3  10      457.62      453.91      9.41 o 
   3   3  10      162.96      159.45      6.72 o 
   4   3  10       26.17       23.14      3.64 o 
   5   3  10       11.98       12.16      3.10 o 
   6   3  10        9.33       10.09      3.09 o 
   7   3  10        9.11       12.18      4.22 o 
   8   3  10       14.31       14.33      4.41 o 
 -17   4  10       13.02       17.89      8.98 o 
 -16   4  10       24.96       34.78      5.41 o 
 -15   4  10        5.64        8.26      3.32 o 
 -14   4  10        0.13        5.00      3.10 o 
 -13   4  10       37.99       20.08      3.93 o 
 -12   4  10       36.65       33.25      9.25 o 
 -11   4  10        0.11       -0.18      2.11 o 
 -10   4  10       46.57       42.09      4.28 o 
  -9   4  10      115.52      128.48      6.28 o 
  -8   4  10       51.17       49.82      4.17 o 
  -7   4  10        4.59        4.10      1.62 o 
  -6   4  10       42.15       48.61      3.93 o 
  -5   4  10       65.25       62.70      4.46 o 
  -4   4  10       74.86       68.00      4.50 o 
  -3   4  10      219.38      232.51      7.47 o 
  -2   4  10       70.01       65.48      4.57 o 
  -1   4  10        3.62        1.07      2.23 o 
   0   4  10      257.35      238.51      9.41 o 
   1   4  10        2.35        1.20      2.04 o 
   2   4  10       52.59       53.21      7.03 o 
   3   4  10       12.19       18.50      3.33 o 
   4   4  10        0.01        3.64      2.32 o 
   5   4  10      119.08      127.48      7.49 o 
   6   4  10        2.83        4.61      2.92 o 
   7   4  10        1.08        1.27      3.75 o 
   8   4  10        8.21       14.12      7.16 o 
 -16   5  10        0.16       13.69      6.87 o 
 -15   5  10        7.07       12.11      3.83 o 
 -14   5  10        3.22        4.64      3.44 o 
 -13   5  10        3.96        4.61      3.11 o 
 -12   5  10        0.41        4.79      2.73 o 
 -11   5  10        0.98        1.40      2.53 o 
 -10   5  10        7.18        4.31      2.63 o 
  -9   5  10       11.09        9.55      3.61 o 
  -8   5  10        0.03        1.44      3.03 o 
  -7   5  10       10.07        6.36      6.28 o 
  -6   5  10       52.34       59.70      4.90 o 
  -5   5  10       20.54       15.61      3.62 o 
  -4   5  10       25.32       28.08      3.44 o 
  -3   5  10        4.33        7.54      2.29 o 
  -2   5  10       45.95       44.13      6.06 o 
  -1   5  10       21.11       21.05      3.37 o 
   0   5  10        0.22        4.31      2.43 o 
   1   5  10      277.27      290.82      9.87 o 
   2   5  10        0.32        1.87      2.30 o 
   3   5  10       15.18       15.53      4.66 o 
   4   5  10        0.06       -2.12      2.12 o 
   5   5  10        0.33       -1.94      2.45 o 
   6   5  10        4.63        1.59      4.30 o 
   7   5  10       35.60       43.06      7.74 o 
 -14   6  10        2.60        7.29      5.10 o 
 -13   6  10        0.00        4.71      3.38 o 
 -12   6  10        1.70        7.77      4.17 o 
 -11   6  10       32.99       34.54     10.54 o 
 -10   6  10       11.97       11.76      4.83 o 
  -9   6  10      105.51       98.11      9.07 o 
  -8   6  10        0.15        3.96      3.74 o 
  -7   6  10       21.66       16.37      4.66 o 
  -6   6  10        0.17        2.59      3.23 o 
  -5   6  10       67.75       75.20      7.72 o 
  -4   6  10       30.52       19.10      3.67 o 
  -3   6  10        7.66        2.04      2.65 o 
  -2   6  10        0.37       -0.29      2.16 o 
  -1   6  10       21.27       16.33      3.54 o 
   0   6  10       76.41       84.31      6.42 o 
   1   6  10      342.98      348.92     11.45 o 
   2   6  10      104.04      113.36      7.49 o 
   3   6  10        8.27       11.51      4.50 o 
   4   6  10        4.84        5.04      5.03 o 
   5   6  10        5.62        7.27      5.22 o 
 -12   7  10        5.05        1.11      6.21 o 
 -11   7  10        2.27        4.09      5.12 o 
 -10   7  10       66.69       56.61      8.30 o 
  -9   7  10        0.35        3.03      4.18 o 
  -8   7  10       15.44       10.56      4.49 o 
  -7   7  10        3.87        0.55      3.49 o 
  -6   7  10        5.34        8.94      4.45 o 
  -5   7  10        2.02        0.21      3.85 o 
  -4   7  10        7.10       11.99      4.44 o 
  -3   7  10        5.11        8.80      4.19 o 
  -2   7  10        0.63        5.53      3.80 o 
  -1   7  10       54.63       71.85      8.39 o 
   0   7  10       52.94       58.62      7.79 o 
   1   7  10        4.00       13.58      5.16 o 
   2   7  10       24.69       21.25      6.26 o 
   3   7  10       15.01       15.99      8.17 o 
  -8   8  10        7.87       -1.26      5.97 o 
  -7   8  10        1.03        1.84      4.70 o 
  -6   8  10        2.81        4.90      9.49 o 
  -5   8  10        8.06        9.12      5.28 o 
  -4   8  10        8.85       12.89      5.32 o 
  -3   8  10        0.52        2.39      6.85 o 
  -2   8  10        0.50        5.93      4.67 o 
  -1   8  10        5.21       10.59      6.85 o 
   0   8  10       10.04       18.10      7.98 o 
 -18   1  11        2.39       10.31      5.05 o 
 -17   1  11        0.00       -3.08      3.08 o 
 -16   1  11        0.66        4.41      3.66 o 
 -15   1  11        5.85        6.26      4.26 o 
 -14   1  11      397.12      417.87     11.76 o 
 -13   1  11      270.24      278.18     11.35 o 
 -12   1  11       18.73       15.61      2.84 o 
 -11   1  11        0.06       -1.39      1.39 o 
 -10   1  11      113.30      105.64      6.00 o 
  -9   1  11        9.41        6.99      3.05 o 
  -8   1  11      167.26      193.51      5.89 o 
  -7   1  11       94.07      105.37      4.14 o 
  -6   1  11       63.15       55.51      2.35 o 
  -5   1  11       24.82       27.93      2.24 o 
  -4   1  11        0.74        0.87      0.89 o 
  -3   1  11      588.66      629.19      9.23 o 
  -2   1  11       29.93       36.15      2.35 o 
  -1   1  11      133.86      134.42      3.69 o 
   0   1  11      204.45      212.45      4.98 o 
   1   1  11        6.04        1.85      1.32 o 
   2   1  11        8.00        6.84      2.30 o 
   3   1  11        1.90        4.11      1.73 o 
   4   1  11      181.48      187.95      7.04 o 
   5   1  11       82.03       86.35      6.90 o 
   6   1  11       15.42       28.60      4.81 o 
   7   1  11       17.90       20.80      4.93 o 
 -18   2  11       37.25       46.89     11.18 o 
 -17   2  11        0.10       -2.28      4.05 o 
 -16   2  11        0.42       -1.01      2.89 o 
 -15   2  11       57.41       62.39      7.31 o 
 -14   2  11       77.27       85.68      6.29 o 
 -13   2  11       67.41       69.44      5.46 o 
 -12   2  11        0.87       -0.04      2.08 o 
 -11   2  11      107.91      113.62      5.91 o 
 -10   2  11      331.51      345.04      7.63 o 
  -9   2  11      364.64      400.92      7.97 o 
  -8   2  11      148.47      157.74      4.71 o 
  -7   2  11      120.33      127.33      4.01 o 
  -6   2  11        2.59        2.80      1.08 o 
  -5   2  11        1.71        3.12      1.13 o 
  -4   2  11       84.50       76.12      8.17 o 
  -3   2  11        6.34        6.46      1.76 o 
  -2   2  11        0.14        0.36      1.19 o 
  -1   2  11       17.39       17.93      2.42 o 
   0   2  11       37.90       30.21      2.75 o 
   1   2  11        1.28        0.63      1.13 o 
   2   2  11       29.49       31.11      2.98 o 
   3   2  11        3.47        9.19      2.01 o 
   4   2  11      238.46      242.35     10.44 o 
   5   2  11        1.92       -0.02      3.92 o 
   6   2  11        8.01       12.11      3.79 o 
   7   2  11        3.17        6.89      3.66 o 
   8   2  11        5.29        2.29      5.82 o 
 -17   3  11        6.26        7.60      4.26 o 
 -16   3  11       10.42        6.00      3.81 o 
 -15   3  11       56.20       76.23      6.81 o 
 -14   3  11      234.25      253.18      7.74 o 
 -13   3  11        2.13       -1.53      2.22 o 
 -12   3  11       64.50       69.49      9.05 o 
 -11   3  11        4.44        2.49      2.04 o 
 -10   3  11       84.87       73.34      4.91 o 
  -9   3  11        7.69       10.45      2.23 o 
  -8   3  11        9.16       10.17      1.74 o 
  -7   3  11       21.11       16.79      6.01 o 
  -6   3  11       38.36       34.22      3.43 o 
  -5   3  11      185.92      188.81      8.26 o 
  -4   3  11       22.89       23.27      2.87 o 
  -3   3  11        0.64        1.21      1.48 o 
  -2   3  11        0.27        1.62      1.46 o 
  -1   3  11       47.04       52.68      4.23 o 
   0   3  11       66.28       59.99      4.56 o 
   1   3  11       53.77       59.54      4.02 o 
   2   3  11       83.09       85.80      5.50 o 
   3   3  11       44.61       44.57      6.61 o 
   4   3  11        1.42        3.18      2.35 o 
   5   3  11        1.61       -0.60      3.58 o 
   6   3  11        0.70       -0.44      2.80 o 
   7   3  11        0.53        0.63      3.45 o 
   8   3  11        0.18        4.26      3.93 o 
 -17   4  11        3.00       -0.17      4.74 o 
 -16   4  11        6.30        7.58      3.71 o 
 -15   4  11        6.66        4.07      2.83 o 
 -14   4  11        8.95        7.26      3.30 o 
 -13   4  11        0.00       -0.33      2.34 o 
 -12   4  11       45.14       35.38      5.68 o 
 -11   4  11       10.10       11.16      2.86 o 
 -10   4  11      139.16      135.24      6.62 o 
  -9   4  11      192.01      181.71      9.53 o 
  -8   4  11       14.17       11.20      3.42 o 
  -7   4  11       56.96       61.72      4.52 o 
  -6   4  11        4.04        2.76      1.83 o 
  -5   4  11       13.20       13.57      2.55 o 
  -4   4  11      116.76      130.93      6.10 o 
  -3   4  11       83.37       84.33      8.09 o 
  -2   4  11       69.14       68.21      4.92 o 
  -1   4  11      573.10      583.85     13.09 o 
   0   4  11      106.44      105.53      6.29 o 
   1   4  11       19.65       19.39      3.39 o 
   2   4  11       10.56       10.87      2.94 o 
   3   4  11       16.95       18.36      4.97 o 
   4   4  11       19.30       22.92      3.93 o 
   5   4  11        3.21        7.66      3.19 o 
   6   4  11        0.12        1.90      3.48 o 
   7   4  11        0.60        0.25      3.33 o 
 -16   5  11        2.76       -1.77      7.66 o 
 -15   5  11        0.47       -0.74      3.51 o 
 -14   5  11       17.80       25.98      4.79 o 
 -13   5  11        7.94       12.06      3.63 o 
 -12   5  11        2.26        2.89      2.82 o 
 -11   5  11       47.68       45.98      6.31 o 
 -10   5  11       29.05       26.70      8.14 o 
  -9   5  11       73.42       70.22      7.58 o 
  -8   5  11       25.58       22.29      7.38 o 
  -7   5  11        0.77       -0.11      2.48 o 
  -6   5  11       50.58       43.80      4.23 o 
  -5   5  11        5.44        2.34      1.96 o 
  -4   5  11        0.31        0.57      2.06 o 
  -3   5  11        5.91        5.22      2.21 o 
  -2   5  11      125.72      145.29      7.19 o 
  -1   5  11        4.56        4.83      2.38 o 
   0   5  11       11.18       10.17      3.08 o 
   1   5  11      154.44      170.48      8.14 o 
   2   5  11      121.81      125.67     11.07 o 
   3   5  11        0.27        0.47      2.50 o 
   4   5  11        0.58        4.56      2.97 o 
   5   5  11       36.87       43.28      5.38 o 
   6   5  11        0.24       -1.06      4.82 o 
 -14   6  11        0.40       -4.19      5.92 o 
 -13   6  11        0.93       -1.95      3.98 o 
 -12   6  11        7.38        4.89      4.25 o 
 -11   6  11        0.08        3.58      3.84 o 
 -10   6  11        0.96        0.99      3.67 o 
  -9   6  11        1.50        1.85      3.38 o 
  -8   6  11        3.14        3.75      3.51 o 
  -7   6  11        0.81       -2.82      2.82 o 
  -6   6  11       19.62       10.98      6.73 o 
  -5   6  11        0.01       -1.91      1.91 o 
  -4   6  11        7.87        0.47      3.30 o 
  -3   6  11       19.53       12.56      3.17 o 
  -2   6  11        5.62        3.73      2.69 o 
  -1   6  11       12.00       18.26      3.68 o 
   0   6  11      143.01      158.27      8.85 o 
   1   6  11       90.64      120.05      7.83 o 
   2   6  11       20.33       15.44      3.81 o 
   3   6  11        9.69       10.99      4.73 o 
   4   6  11        0.02        0.67      4.69 o 
 -12   7  11        0.86       -5.57      5.57 o 
 -11   7  11        0.95        7.53      5.01 o 
 -10   7  11        2.24        2.10      4.05 o 
  -9   7  11       17.79       16.39      5.53 o 
  -8   7  11        0.92        8.91      4.38 o 
  -7   7  11        9.28        9.69      4.75 o 
  -6   7  11        1.42        0.12      3.54 o 
  -5   7  11        0.59        3.64      3.78 o 
  -4   7  11       12.08        6.89      4.01 o 
  -3   7  11       16.17       16.22     11.57 o 
  -2   7  11        6.27        7.31      5.34 o 
  -1   7  11        4.42        2.79      4.34 o 
   0   7  11        1.05        4.67      4.29 o 
   1   7  11        4.34        8.95      5.56 o 
   2   7  11        4.03        6.94      6.82 o 
  -9   8  11        3.92        2.25      7.20 o 
  -8   8  11        4.29       -5.92      5.92 o 
  -7   8  11        2.77        8.01      6.82 o 
  -6   8  11        0.05       -5.12      5.12 o 
  -5   8  11        9.61        6.12      5.82 o 
  -4   8  11        1.64       -1.63      6.23 o 
  -3   8  11        0.69       -0.76      5.92 o 
  -2   8  11        1.64        0.47      5.92 o 
  -1   8  11        4.65       15.71      7.51 o 
 -18   0  12        1.14       -0.36      5.52 o 
 -17   0  12        9.02        4.48      5.45 o 
 -16   0  12      271.03      305.26     19.13 o 
 -15   0  12     1083.56     1157.20     37.64 o 
 -14   0  12      466.77      468.43     21.59 o 
 -13   0  12       11.91       11.85      4.36 o 
 -12   0  12        1.10        1.85      2.82 o 
 -11   0  12       22.91       22.52      4.38 o 
 -10   0  12      107.79      102.49      5.47 o 
  -9   0  12      140.78      145.83      5.19 o 
  -8   0  12       47.67       46.36      3.11 o 
  -7   0  12       51.98       62.39      4.25 o 
  -6   0  12      109.81      100.09      4.69 o 
  -5   0  12       56.89       57.39      3.53 o 
  -4   0  12       87.38       77.64      5.25 o 
  -3   0  12       18.60       19.48      5.52 o 
  -2   0  12        3.33        1.12      1.46 o 
  -1   0  12      213.45      222.50      8.29 o 
   0   0  12       70.93       65.86      5.17 o 
   1   0  12       17.37       12.24      2.87 o 
   2   0  12       20.75       16.38      3.23 o 
   3   0  12      675.61      669.22     24.26 o 
   4   0  12       61.42       56.99      8.29 o 
   5   0  12        5.20        6.16      4.15 o 
 -18   1  12        2.58        2.79      4.67 o 
 -17   1  12        8.05        8.96      4.28 o 
 -16   1  12        2.49        4.54      3.73 o 
 -15   1  12       55.44       54.69      6.71 o 
 -14   1  12        0.74       -0.45      2.13 o 
 -13   1  12       31.81       26.36      3.51 o 
 -12   1  12       26.86       20.78      2.94 o 
 -11   1  12        3.70       -0.22      2.25 o 
 -10   1  12        4.59        5.25      1.72 o 
  -9   1  12        7.30        9.95      2.02 o 
  -8   1  12       26.08       30.16      2.75 o 
  -7   1  12       16.28       22.80      1.84 o 
  -6   1  12        0.99        1.95      1.11 o 
  -5   1  12      199.20      198.36      5.31 o 
  -4   1  12       30.43       29.71      2.30 o 
  -3   1  12       22.91       24.50      3.42 o 
  -2   1  12      151.39      171.81      4.97 o 
  -1   1  12       58.80       53.86      4.12 o 
   0   1  12        1.54        0.06      1.32 o 
   1   1  12        7.56        6.11      2.09 o 
   2   1  12        5.07        5.92      2.87 o 
   3   1  12      122.21      109.33      5.97 o 
   4   1  12       31.81       24.36      4.55 o 
   5   1  12       36.53       51.67      6.07 o 
   6   1  12        5.91        9.47      3.68 o 
 -18   2  12       16.53       30.42      9.60 o 
 -17   2  12       12.65        6.25      4.33 o 
 -16   2  12       51.84       59.49     11.24 o 
 -15   2  12       12.74       12.27      4.24 o 
 -14   2  12      232.93      218.35      8.71 o 
 -13   2  12       75.60       80.22      4.57 o 
 -12   2  12      374.09      402.34     10.97 o 
 -11   2  12        0.06        2.85      1.94 o 
 -10   2  12       46.18       45.47      3.21 o 
  -9   2  12      168.94      168.99      5.17 o 
  -8   2  12       11.15       14.31      1.82 o 
  -7   2  12      104.80      113.18      4.20 o 
  -6   2  12       30.55       29.40      2.47 o 
  -5   2  12        0.55        1.73      1.26 o 
  -4   2  12       18.45       20.10      3.01 o 
  -3   2  12      375.63      364.44     10.59 o 
  -2   2  12      364.92      339.79     10.68 o 
  -1   2  12      188.49      186.96      5.67 o 
   0   2  12        1.44       -0.48      1.51 o 
   1   2  12        4.02        9.62      2.42 o 
   2   2  12       39.69       30.73      3.63 o 
   3   2  12       49.90       55.16      4.76 o 
   4   2  12        0.76        1.04      3.92 o 
   5   2  12       12.52        7.28      3.54 o 
   6   2  12       18.24       17.15      5.49 o 
   7   2  12       22.75       34.60      7.48 o 
 -18   3  12        0.03        2.72      6.80 o 
 -17   3  12        0.18       -1.40      3.00 o 
 -16   3  12       14.18       16.32      3.60 o 
 -15   3  12      141.08      169.10      7.96 o 
 -14   3  12       46.66       45.26      5.15 o 
 -13   3  12        0.46        0.03      2.07 o 
 -12   3  12       34.28       34.51      5.24 o 
 -11   3  12      156.81      162.44      6.99 o 
 -10   3  12        3.01        4.99      1.85 o 
  -9   3  12        0.02        0.25      1.42 o 
  -8   3  12       25.36       28.06      3.25 o 
  -7   3  12       54.59       58.56      4.32 o 
  -6   3  12       31.23       31.52      3.47 o 
  -5   3  12      223.11      221.56      8.41 o 
  -4   3  12      100.84      102.13      7.48 o 
  -3   3  12       67.14       52.74      7.63 o 
  -2   3  12       84.91       78.78      5.06 o 
  -1   3  12       76.58       77.27     10.22 o 
   0   3  12        7.13        4.38      1.71 o 
   1   3  12       12.36       12.97      2.74 o 
   2   3  12       93.61       86.95      5.77 o 
   3   3  12      140.35      139.02      8.99 o 
   4   3  12       30.80       30.37      5.14 o 
   5   3  12        0.10       -2.54      2.54 o 
   6   3  12        8.87       12.55      4.46 o 
   7   3  12        0.98        2.89      3.98 o 
 -17   4  12        0.20       -0.25      4.79 o 
 -16   4  12        1.09       -1.67      3.41 o 
 -15   4  12        3.74       -0.52      2.78 o 
 -14   4  12        0.03        1.64      2.89 o 
 -13   4  12       16.97       12.93      4.74 o 
 -12   4  12       25.72       21.45      3.68 o 
 -11   4  12      314.68      342.56     13.85 o 
 -10   4  12       81.20       94.22      8.08 o 
  -9   4  12       22.68       19.63      6.15 o 
  -8   4  12       11.86        9.06      3.16 o 
  -7   4  12      102.96       85.26      5.31 o 
  -6   4  12        0.17        1.04      1.73 o 
  -5   4  12       24.69       34.18      6.57 o 
  -4   4  12        2.66        1.68      1.67 o 
  -3   4  12        5.91        5.19      2.21 o 
  -2   4  12      639.81      625.16     15.30 o 
  -1   4  12      194.99      196.81     10.15 o 
   0   4  12      153.25      160.23      7.27 o 
   1   4  12       23.00       32.33      4.20 o 
   2   4  12       11.41       10.14      2.93 o 
   3   4  12        1.98        2.66      2.96 o 
   4   4  12        0.36        0.16      2.50 o 
   5   4  12        3.89        7.98      4.01 o 
   6   4  12        0.17       -2.91      2.91 o 
 -16   5  12        9.67       -4.60      4.60 o 
 -15   5  12        9.25       14.10      9.75 o 
 -14   5  12        6.88       12.30      4.71 o 
 -13   5  12        0.22       -0.13      3.39 o 
 -12   5  12       12.79       13.65      4.76 o 
 -11   5  12       41.14       35.01      6.17 o 
 -10   5  12        0.07        2.53      3.53 o 
  -9   5  12        0.03       -1.66      3.57 o 
  -8   5  12       34.99       35.69      5.81 o 
  -7   5  12        5.60        4.12      3.19 o 
  -6   5  12       43.04       45.34      4.46 o 
  -5   5  12        0.01       -1.48      1.68 o 
  -4   5  12        0.74       -1.13      1.96 o 
  -3   5  12       10.64       11.41      3.78 o 
  -2   5  12       89.26       89.79      9.14 o 
  -1   5  12      480.87      458.06     12.60 o 
   0   5  12      108.87      115.40      7.92 o 
   1   5  12        2.03        3.71      2.81 o 
   2   5  12        6.01        5.56      2.92 o 
   3   5  12       36.83       39.19      5.59 o 
   4   5  12        4.64        5.22      4.72 o 
   5   5  12        5.52       11.07      3.77 o 
 -14   6  12        0.62       -3.96      5.57 o 
 -13   6  12        1.83        2.11      4.79 o 
 -12   6  12       13.76        0.19      6.15 o 
 -11   6  12        1.91        4.62      4.19 o 
 -10   6  12        3.97        1.20      3.54 o 
  -9   6  12        0.06       -0.32      3.38 o 
  -8   6  12        4.40        3.70      3.90 o 
  -7   6  12       29.86       37.68      6.39 o 
  -6   6  12      110.27      110.36      9.44 o 
  -5   6  12       10.20        9.21      2.97 o 
  -4   6  12       51.58       45.82      6.50 o 
  -3   6  12        3.14        0.56      2.73 o 
  -2   6  12       27.57       32.49      5.79 o 
  -1   6  12        0.68       -0.24      2.76 o 
   0   6  12        2.39        5.15      3.10 o 
   1   6  12        8.65        4.31      3.13 o 
   2   6  12       21.93       33.86      5.10 o 
   3   6  12        3.63        6.65      3.72 o 
   4   6  12        5.28        4.12      7.49 o 
 -12   7  12        7.05        0.50      6.09 o 
 -11   7  12        4.00        6.22      5.17 o 
 -10   7  12        0.58       -1.45      4.52 o 
  -9   7  12        0.02        1.92      4.68 o 
  -8   7  12        7.81        0.81      3.56 o 
  -7   7  12       14.29       12.52      4.80 o 
  -6   7  12       11.52       12.50      4.75 o 
  -5   7  12        2.33        1.67      3.88 o 
  -4   7  12        3.70        5.60      4.37 o 
  -3   7  12        0.02       -0.17      2.72 o 
  -2   7  12       20.69       25.51      6.47 o 
  -1   7  12       63.05       70.63      9.08 o 
   0   7  12       92.10      116.86     18.37 o 
   1   7  12        1.43       -3.79      5.76 o 
  -8   8  12        0.07       -5.69      5.69 o 
  -7   8  12        2.10       -4.86      5.71 o 
  -6   8  12        5.90       13.39      7.96 o 
  -5   8  12        8.71       13.88      7.68 o 
  -4   8  12        0.46       -2.11      5.85 o 
  -3   8  12        7.55       18.46      7.94 o 
  -2   8  12        0.82        4.15      6.37 o 
 -18   1  13        3.05       -3.49      3.49 o 
 -17   1  13        5.66       14.40      4.80 o 
 -16   1  13        5.76       11.10      4.17 o 
 -15   1  13        8.07       10.71      3.89 o 
 -14   1  13        1.21        2.86      2.19 o 
 -13   1  13        1.80        2.83      2.01 o 
 -12   1  13        5.21        6.14      1.83 o 
 -11   1  13       22.31       20.61      4.08 o 
 -10   1  13        2.22        2.22      2.32 o 
  -9   1  13       14.96       18.35      2.14 o 
  -8   1  13       41.61       41.42      2.72 o 
  -7   1  13       35.99       30.44      2.63 o 
  -6   1  13       25.09       21.07      2.50 o 
  -5   1  13        6.76        4.87      2.10 o 
  -4   1  13      202.73      212.61      5.37 o 
  -3   1  13       17.46       11.74      2.28 o 
  -2   1  13       78.72       83.24      5.11 o 
  -1   1  13      136.64      148.47      9.12 o 
   0   1  13        6.02        3.28      2.12 o 
   1   1  13       71.79       58.04      4.66 o 
   2   1  13       32.70       28.96      4.69 o 
   3   1  13        5.33        4.17      3.19 o 
   4   1  13        6.18        1.43      2.76 o 
   5   1  13       34.71       34.74      7.35 o 
   6   1  13        4.15       -3.27      4.15 o 
 -18   2  13        2.48        7.83      5.29 o 
 -17   2  13      116.67      124.28     10.56 o 
 -16   2  13      125.61      136.46      8.30 o 
 -15   2  13       82.30       93.57     10.16 o 
 -14   2  13       38.02       45.59      4.32 o 
 -13   2  13       13.63       13.84      3.20 o 
 -12   2  13       98.74      102.09      6.08 o 
 -11   2  13        2.26        3.17      1.85 o 
 -10   2  13       19.83       22.66      2.56 o 
  -9   2  13        2.45        2.31      1.76 o 
  -8   2  13       64.74       57.72      4.35 o 
  -7   2  13      133.93      133.65      5.62 o 
  -6   2  13      155.68      156.95      6.03 o 
  -5   2  13       25.71       27.12      4.92 o 
  -4   2  13      138.45      137.70      5.66 o 
  -3   2  13      951.73      926.11     20.39 o 
  -2   2  13      324.44      311.50      7.56 o 
  -1   2  13      136.07      134.20      6.18 o 
   0   2  13        0.07        0.97      1.52 o 
   1   2  13       63.76       61.87      4.99 o 
   2   2  13       12.58       10.50      2.68 o 
   3   2  13        0.12        1.29      2.60 o 
   4   2  13        3.04        0.27      3.33 o 
   5   2  13        5.60       -0.67      4.03 o 
   6   2  13        0.40       -0.51      3.36 o 
   7   2  13        5.53        3.64      4.10 o 
 -18   3  13        5.19        4.80      5.68 o 
 -17   3  13        1.65       -2.87      3.19 o 
 -16   3  13        1.92        6.73      3.53 o 
 -15   3  13        8.69       12.68      3.21 o 
 -14   3  13        2.35        1.51      2.53 o 
 -13   3  13       54.14       55.51      5.34 o 
 -12   3  13        2.45        2.53      2.09 o 
 -11   3  13       12.85       14.36      5.39 o 
 -10   3  13       46.51       39.83      5.46 o 
  -9   3  13       18.25       20.73      3.06 o 
  -8   3  13       85.34       81.47      7.04 o 
  -7   3  13      326.04      336.36      9.42 o 
  -6   3  13       34.97       28.08      5.28 o 
  -5   3  13       41.63       39.31      3.88 o 
  -4   3  13      273.43      268.94      8.47 o 
  -3   3  13       53.05       44.79      5.43 o 
  -2   3  13      121.62      112.47      6.09 o 
  -1   3  13       82.34       89.29      5.58 o 
   0   3  13       28.75       26.90      3.09 o 
   1   3  13        1.29        2.83      1.98 o 
   2   3  13        1.94       -0.40      2.41 o 
   3   3  13       33.16       32.05      5.16 o 
   4   3  13        0.15       -0.09      2.98 o 
   5   3  13       32.62       41.31     10.39 o 
   6   3  13       25.89       33.98      6.32 o 
 -17   4  13        0.05       -1.40      4.97 o 
 -16   4  13        4.63        5.18      3.08 o 
 -15   4  13        0.00        2.10      3.09 o 
 -14   4  13        0.61       -1.35      4.22 o 
 -13   4  13        0.02       -2.99      3.03 o 
 -12   4  13        3.03        4.96      3.30 o 
 -11   4  13      132.16      146.08     16.78 o 
 -10   4  13       18.59       24.32      4.95 o 
  -9   4  13      133.60      110.06      8.56 o 
  -8   4  13        7.77        3.39      2.17 o 
  -7   4  13       66.44       65.51      5.07 o 
  -6   4  13       45.70       35.97      7.00 o 
  -5   4  13        6.23        5.98      2.25 o 
  -4   4  13        2.69        5.01      2.32 o 
  -3   4  13       67.68       81.08      5.69 o 
  -2   4  13        0.03        0.91      1.97 o 
  -1   4  13       84.41       79.73      5.75 o 
   0   4  13        3.07        5.27      2.16 o 
   1   4  13       16.72       17.71      3.36 o 
   2   4  13        0.04        1.33      2.46 o 
   3   4  13        3.01        5.72      3.55 o 
   4   4  13       30.09       36.81      5.99 o 
   5   4  13       12.57        9.77      4.25 o 
 -16   5  13       37.42       40.68     10.99 o 
 -15   5  13        0.94        7.07      4.96 o 
 -14   5  13        8.31        1.00      3.83 o 
 -13   5  13        4.39       -1.50      3.50 o 
 -12   5  13        8.55       10.16      6.22 o 
 -11   5  13        3.08        7.77      5.30 o 
 -10   5  13       18.55       21.87      8.03 o 
  -9   5  13       21.54       16.85      4.52 o 
  -8   5  13        6.05        5.14      3.28 o 
  -7   5  13        0.06       -0.07      2.03 o 
  -6   5  13       58.11       47.42      4.76 o 
  -5   5  13       24.47       33.65      4.21 o 
  -4   5  13       28.92       28.23      3.88 o 
  -3   5  13      172.43      182.05     18.02 o 
  -2   5  13       16.60       14.19      3.30 o 
  -1   5  13        2.38        1.56      2.40 o 
   0   5  13       12.63        6.88      5.00 o 
   1   5  13       45.41       46.78      5.25 o 
   2   5  13       16.98       14.95      3.80 o 
   3   5  13        3.87        6.96      3.18 o 
   4   5  13        0.51       -3.38      3.38 o 
 -14   6  13       13.02       13.98      8.43 o 
 -13   6  13        0.34       -0.25      4.13 o 
 -12   6  13        0.54        1.87      3.80 o 
 -11   6  13        0.37       -1.63      3.79 o 
 -10   6  13        8.92        4.42      3.99 o 
  -9   6  13        6.31        8.52      4.00 o 
  -8   6  13       13.28       17.86      4.84 o 
  -7   6  13        1.87        1.56      3.85 o 
  -6   6  13        7.69        4.93      4.50 o 
  -5   6  13        9.68       13.74      3.34 o 
  -4   6  13       21.18       21.25      4.10 o 
  -3   6  13       62.98       64.54      6.02 o 
  -2   6  13        3.45        2.41      2.72 o 
  -1   6  13        7.81        5.61      3.23 o 
   0   6  13        7.69        5.91      3.33 o 
   1   6  13       10.41        1.54      5.71 o 
   2   6  13       11.63       13.24      4.26 o 
   3   6  13        6.86       13.38      7.27 o 
 -12   7  13        1.27        2.51      6.59 o 
 -11   7  13        1.99       20.94      9.17 o 
 -10   7  13        0.32        1.06      4.81 o 
  -9   7  13        4.01        5.25      4.68 o 
  -8   7  13       14.84       17.06      6.15 o 
  -7   7  13        0.14        0.24      4.21 o 
  -6   7  13        7.31        6.13      4.22 o 
  -5   7  13        5.76       10.53      4.87 o 
  -4   7  13        8.49       15.75      3.79 o 
  -3   7  13        2.61        5.72      3.61 o 
  -2   7  13       23.52       26.98      4.99 o 
  -1   7  13       13.63        9.25      3.89 o 
   0   7  13       21.35       15.38      8.15 o 
  -7   8  13        4.42        8.27      7.08 o 
  -6   8  13        0.27       -2.54      6.54 o 
  -5   8  13        6.47        9.07      7.42 o 
 -18   0  14        0.96       12.13      7.04 o 
 -17   0  14        0.00        2.82      5.35 o 
 -16   0  14        4.92       15.28      6.47 o 
 -15   0  14       38.97       27.79      6.90 o 
 -14   0  14      112.57       99.07     10.36 o 
 -13   0  14      163.20      142.54     10.81 o 
 -12   0  14       12.77        6.53      4.18 o 
 -11   0  14       24.39       19.75      2.85 o 
 -10   0  14        4.35        4.62      1.68 o 
  -9   0  14        0.44        0.80      1.29 o 
  -8   0  14       12.69       11.07      4.03 o 
  -7   0  14       20.91       26.42      5.31 o 
  -6   0  14      160.98      165.38     10.34 o 
  -5   0  14      716.96      683.93     16.26 o 
  -4   0  14     2625.20     2485.05     41.67 o 
  -3   0  14       29.62       32.42      4.27 o 
  -2   0  14       26.11       26.19      3.95 o 
  -1   0  14       44.93       41.38      5.65 o 
   0   0  14        3.10        4.17      3.20 o 
   1   0  14       49.47       34.93      7.18 o 
   2   0  14       49.18       41.52      7.82 o 
   3   0  14        3.67        3.03      4.10 o 
   4   0  14       94.08       80.84     10.33 o 
 -18   1  14        0.14       -2.45      6.73 o 
 -17   1  14       39.86       38.43      6.15 o 
 -16   1  14       30.13       32.68      6.30 o 
 -15   1  14        1.37        0.07      2.53 o 
 -14   1  14        4.12        3.66      2.42 o 
 -13   1  14       31.38       32.02      3.31 o 
 -12   1  14        4.75        2.66      1.62 o 
 -11   1  14        1.66        1.15      2.47 o 
 -10   1  14        3.84        2.19      1.36 o 
  -9   1  14        1.48        4.21      1.73 o 
  -8   1  14      125.08      120.22      4.66 o 
  -7   1  14       81.76       90.13      5.92 o 
  -6   1  14        7.83        7.21      1.62 o 
  -5   1  14      274.29      278.00      7.80 o 
  -4   1  14      212.80      210.35      7.41 o 
  -3   1  14      314.67      319.65     13.44 o 
  -2   1  14       18.44       13.05      2.69 o 
  -1   1  14       10.53       10.88      2.52 o 
   0   1  14      152.24      130.97      6.61 o 
   1   1  14      280.93      242.58     12.85 o 
   2   1  14       48.51       36.99      6.74 o 
   3   1  14       38.64       46.42      5.00 o 
   4   1  14        6.56        6.78      4.79 o 
   5   1  14        2.44        2.58      4.24 o 
 -18   2  14       12.34       14.59      6.19 o 
 -17   2  14       70.94       82.92      6.55 o 
 -16   2  14       67.50       70.02      6.18 o 
 -15   2  14        0.01        1.34      2.21 o 
 -14   2  14       34.96       35.93      4.13 o 
 -13   2  14        5.36        3.65      2.95 o 
 -12   2  14        4.03        6.29      2.47 o 
 -11   2  14        7.20        7.69      2.14 o 
 -10   2  14       68.12       67.21      5.16 o 
  -9   2  14       14.98       21.30      2.59 o 
  -8   2  14       87.81       88.75      5.29 o 
  -7   2  14      215.09      212.26      7.26 o 
  -6   2  14      404.00      406.64     13.82 o 
  -5   2  14       11.78       11.09      2.39 o 
  -4   2  14       73.98       73.81      4.73 o 
  -3   2  14      256.55      259.47     10.49 o 
  -2   2  14        0.13        1.37      1.82 o 
  -1   2  14       84.48       81.48      5.96 o 
   0   2  14       41.33       41.30      5.10 o 
   1   2  14        0.29        1.53      2.13 o 
   2   2  14        1.62        0.51      2.20 o 
   3   2  14        1.38        1.20      3.01 o 
   4   2  14       13.01       19.33      4.73 o 
   5   2  14        1.52        1.73      3.33 o 
   6   2  14       37.98       40.12      9.36 o 
 -18   3  14        6.47        8.65      6.14 o 
 -17   3  14        8.51        5.68      3.54 o 
 -16   3  14        4.73        7.81      3.18 o 
 -15   3  14        8.84        9.05      2.81 o 
 -14   3  14       11.03       21.26      5.08 o 
 -13   3  14       25.40       22.03     11.54 o 
 -12   3  14       22.94       28.35      5.08 o 
 -11   3  14        9.75        5.62      3.99 o 
 -10   3  14       64.29       67.78      6.76 o 
  -9   3  14       25.21       31.27      3.73 o 
  -8   3  14       34.13       29.31      4.06 o 
  -7   3  14       56.82       58.84      4.68 o 
  -6   3  14       52.03       60.21      4.75 o 
  -5   3  14      608.94      616.16     13.49 o 
  -4   3  14      676.67      687.01     14.40 o 
  -3   3  14      119.28      122.94      6.31 o 
  -2   3  14       28.49       33.79      3.95 o 
  -1   3  14       30.70       19.87      3.44 o 
   0   3  14        8.44        4.31      2.65 o 
   1   3  14       13.06        4.88      2.69 o 
   2   3  14       37.93       39.22      5.77 o 
   3   3  14        1.30       -1.27      2.82 o 
   4   3  14       11.49       10.79      4.30 o 
   5   3  14        7.38        7.02      4.20 o 
 -17   4  14       51.81       49.69     12.08 o 
 -16   4  14        7.78        1.70      3.67 o 
 -15   4  14        3.69        3.15      6.20 o 
 -14   4  14        0.16        3.24      3.95 o 
 -13   4  14       35.62       46.55      7.06 o 
 -12   4  14        0.90        0.98      3.04 o 
 -11   4  14        3.00        3.04      3.02 o 
 -10   4  14        5.56        3.87      3.94 o 
  -9   4  14       61.54       54.72      9.37 o 
  -8   4  14       36.98       36.30      4.92 o 
  -7   4  14      170.88      173.81      7.49 o 
  -6   4  14        8.61        8.51      2.61 o 
  -5   4  14       38.80       40.23      6.19 o 
  -4   4  14      146.79      155.74      7.32 o 
  -3   4  14       95.17       98.45      7.11 o 
  -2   4  14        3.14        1.21      2.07 o 
  -1   4  14       56.16       54.33      5.16 o 
   0   4  14        6.38        2.03      2.48 o 
   1   4  14        0.96        3.73      4.21 o 
   2   4  14       25.27       31.64      5.71 o 
   3   4  14        0.77        0.53      3.41 o 
   4   4  14        2.54       -1.23      4.13 o 
 -16   5  14        0.64       -1.35      6.85 o 
 -15   5  14        2.63        3.75      4.78 o 
 -14   5  14        1.67        1.96      4.16 o 
 -13   5  14        0.96       -0.18      4.66 o 
 -12   5  14       34.84       28.97     10.05 o 
 -11   5  14        2.95       -2.00      3.37 o 
 -10   5  14        0.86        0.02      3.39 o 
  -9   5  14      150.06      153.06     16.27 o 
  -8   5  14      148.99      128.34      9.88 o 
  -7   5  14       22.97       20.41      3.48 o 
  -6   5  14        1.66        4.37      2.91 o 
  -5   5  14        0.37        1.48      2.29 o 
  -4   5  14       28.85       34.54      4.44 o 
  -3   5  14       34.83       29.56      4.30 o 
  -2   5  14       20.26       15.02      5.11 o 
  -1   5  14       58.06       62.67      5.93 o 
   0   5  14        0.00        3.58      2.82 o 
   1   5  14       12.70        8.29      3.46 o 
   2   5  14        4.52        5.20      4.12 o 
   3   5  14        0.23       -1.47      3.34 o 
 -14   6  14       12.67       24.24      9.10 o 
 -13   6  14       25.46       26.93      6.94 o 
 -12   6  14       22.10       29.50      6.84 o 
 -11   6  14        0.00        1.17      4.11 o 
 -10   6  14        0.05        1.88      3.83 o 
  -9   6  14        4.70        7.42      4.21 o 
  -8   6  14       12.52        8.00      4.53 o 
  -7   6  14        0.04       -3.17      3.17 o 
  -6   6  14        0.78        0.80      3.63 o 
  -5   6  14        0.67        3.77      3.31 o 
  -4   6  14        1.03       -1.05      3.93 o 
  -3   6  14       11.96        7.89      3.40 o 
  -2   6  14       38.31       43.89      8.06 o 
  -1   6  14       25.85       25.99      4.55 o 
   0   6  14       58.58       64.38      6.86 o 
   1   6  14        5.03       10.36      4.21 o 
 -12   7  14        0.43       -1.97      7.16 o 
 -11   7  14        0.23        1.21      6.56 o 
 -10   7  14        0.51        2.49      6.92 o 
  -9   7  14        4.13        4.41      4.84 o 
  -8   7  14       23.97       22.24      6.63 o 
  -7   7  14       10.25        6.47      5.34 o 
  -6   7  14        0.26       -0.21      4.45 o 
  -5   7  14        0.97       -4.43      4.43 o 
  -4   7  14        5.80        5.00      3.84 o 
  -3   7  14       12.92       10.66      4.18 o 
  -2   7  14       26.43       20.34      5.83 o 
  -1   7  14        5.85       17.66      5.14 o 
 -18   1  15       23.80       24.04      6.03 o 
 -17   1  15        0.10        1.08      3.61 o 
 -16   1  15        1.11        4.22      3.69 o 
 -15   1  15        1.55        4.64      2.40 o 
 -14   1  15        6.06        7.19      2.30 o 
 -13   1  15       21.56       21.30      2.77 o 
 -12   1  15       11.77        9.68      2.14 o 
 -11   1  15        4.73        1.27      2.07 o 
 -10   1  15       45.41       45.97      4.21 o 
  -9   1  15        0.10        0.96      1.23 o 
  -8   1  15        0.77        3.26      1.85 o 
  -7   1  15        0.14       -0.14      1.53 o 
  -6   1  15      328.73      339.47     30.98 o 
  -5   1  15      636.19      652.55     20.29 o 
  -4   1  15       26.73       31.54      4.37 o 
  -3   1  15        2.94        3.45      2.09 o 
  -2   1  15        0.00        1.18      2.05 o 
  -1   1  15      138.41      134.32      6.74 o 
   0   1  15       85.23       66.47      7.61 o 
   1   1  15        1.10        0.13      1.99 o 
   2   1  15       32.65       21.79      7.20 o 
   3   1  15       68.67       61.82      6.75 o 
   4   1  15       38.17       50.57      9.05 o 
   5   1  15        0.02       -2.68      4.41 o 
 -18   2  15        1.36        0.07      4.00 o 
 -17   2  15        0.35        1.73      3.05 o 
 -16   2  15        1.36       -2.44      2.44 o 
 -15   2  15       28.05       28.59      4.27 o 
 -14   2  15        3.70        2.97      2.86 o 
 -13   2  15        4.80        6.34      4.25 o 
 -12   2  15        0.10        2.42      4.79 o 
 -11   2  15       12.32       17.66      2.96 o 
 -10   2  15      150.44      134.36      6.49 o 
  -9   2  15        7.26        4.94      2.24 o 
  -8   2  15       19.31       18.36      2.89 o 
  -7   2  15        2.64       -1.15      1.95 o 
  -6   2  15      137.17      128.67      6.10 o 
  -5   2  15      886.29      892.56     26.06 o 
  -4   2  15       93.43       96.92      7.34 o 
  -3   2  15        4.20        3.71      2.27 o 
  -2   2  15       30.58       28.92      3.90 o 
  -1   2  15        0.39        1.12      2.09 o 
   0   2  15       18.96       18.63      3.37 o 
   1   2  15       10.82       12.03      2.89 o 
   2   2  15        1.16       -1.39      2.87 o 
   3   2  15        1.88       -2.13      2.68 o 
   4   2  15       75.02       84.14     15.44 o 
   5   2  15        4.16       15.19      6.54 o 
 -18   3  15       15.26       21.37      9.41 o 
 -17   3  15        4.46        2.80      3.85 o 
 -16   3  15        0.68        0.46      3.56 o 
 -15   3  15        4.59        7.97      3.87 o 
 -14   3  15        0.15        2.02      3.57 o 
 -13   3  15        1.05        0.01      3.15 o 
 -12   3  15       29.42       16.57      4.40 o 
 -11   3  15       60.68       57.21      6.69 o 
 -10   3  15      124.53      105.95      6.28 o 
  -9   3  15      152.33      142.08      9.99 o 
  -8   3  15       17.10       22.28      4.92 o 
  -7   3  15        3.84        1.25      2.79 o 
  -6   3  15       13.90       18.21      5.97 o 
  -5   3  15       88.55       81.72      5.54 o 
  -4   3  15       36.07       30.86      7.70 o 
  -3   3  15      159.54      167.68      9.16 o 
  -2   3  15        5.11        8.34      2.80 o 
  -1   3  15       69.62       54.31      5.22 o 
   0   3  15        9.76        3.65      2.47 o 
   1   3  15        0.02       -2.36      2.45 o 
   2   3  15        0.79        5.54      3.17 o 
   3   3  15        3.65        3.84      3.37 o 
   4   3  15        3.79        7.80      4.15 o 
 -17   4  15        7.47       15.42      8.72 o 
 -16   4  15       12.18       27.78     12.88 o 
 -15   4  15       14.03       20.60      5.94 o 
 -14   4  15        8.95        8.48      6.46 o 
 -13   4  15        1.72        1.78      4.05 o 
 -12   4  15        3.30       -3.02      3.02 o 
 -11   4  15       35.02       33.14      9.68 o 
 -10   4  15        7.06        5.18      3.59 o 
  -9   4  15       22.64       17.77      4.38 o 
  -8   4  15       11.57        4.82      2.42 o 
  -7   4  15       43.52       38.07      8.88 o 
  -6   4  15        0.31       -0.57      2.05 o 
  -5   4  15       12.85       13.25      3.73 o 
  -4   4  15       78.49       74.50      5.89 o 
  -3   4  15        5.29        1.63      2.48 o 
  -2   4  15        1.34        1.23      2.84 o 
  -1   4  15        0.54        2.60      2.99 o 
   0   4  15        6.08        1.35      4.12 o 
   1   4  15        6.47        9.82      4.18 o 
   2   4  15        0.60        2.93      3.70 o 
   3   4  15       10.34        9.99      6.55 o 
 -16   5  15        3.52        2.39      7.84 o 
 -15   5  15        8.60        3.20      5.02 o 
 -14   5  15        2.65       -1.05      4.35 o 
 -13   5  15       11.66        7.53      4.35 o 
 -12   5  15        1.17        5.98      5.18 o 
 -11   5  15        0.52        2.32      3.56 o 
 -10   5  15      160.00      175.53     11.72 o 
  -9   5  15        5.06        3.76      3.64 o 
  -8   5  15       25.67       26.01      5.72 o 
  -7   5  15       11.44       11.85      3.22 o 
  -6   5  15       49.49       48.32      5.18 o 
  -5   5  15        8.43        7.22      2.74 o 
  -4   5  15       15.31       19.05      3.81 o 
  -3   5  15       39.87       33.30      7.72 o 
  -2   5  15       15.45       16.91      4.24 o 
  -1   5  15       56.85       46.58      5.49 o 
   0   5  15        9.35       17.38      7.45 o 
   1   5  15        0.96       -0.37      3.57 o 
   2   5  15       10.32       13.30      4.72 o 
 -14   6  15        2.46       -5.88      5.88 o 
 -13   6  15        0.55        1.26      6.78 o 
 -12   6  15       11.47        6.43      5.43 o 
 -11   6  15        3.33        7.24      4.57 o 
 -10   6  15        0.11        4.59      4.31 o 
  -9   6  15       12.17       14.75      5.32 o 
  -8   6  15       28.98       31.42      6.38 o 
  -7   6  15        6.31        2.80      3.70 o 
  -6   6  15        1.86        0.25      2.76 o 
  -5   6  15       12.51       17.12      5.33 o 
  -4   6  15        4.03        5.14      2.98 o 
  -3   6  15        0.70        1.47      3.09 o 
  -2   6  15        2.04        2.98      3.19 o 
  -1   6  15        0.43        1.77      3.27 o 
   0   6  15        2.84        1.85      3.55 o 
 -11   7  15        4.14        1.47      8.03 o 
 -10   7  15        5.70        6.63      7.63 o 
  -9   7  15        3.47        0.38      6.47 o 
  -8   7  15        4.67       -0.37      4.81 o 
  -7   7  15        5.38        4.30      4.67 o 
  -6   7  15        0.67       -0.75      4.83 o 
  -5   7  15        0.05        2.10      4.67 o 
  -4   7  15        3.91        6.47      3.85 o 
  -3   7  15        2.01       12.61      6.27 o 
 -18   0  16       10.97       16.32      7.01 o 
 -17   0  16        1.79        0.62      5.62 o 
 -16   0  16       25.74       25.57      7.32 o 
 -15   0  16       16.27       21.82      6.63 o 
 -14   0  16       17.91       12.47      3.91 o 
 -13   0  16        0.52       -0.73      2.45 o 
 -12   0  16      157.19      146.06     13.37 o 
 -11   0  16      152.03      143.48     11.52 o 
 -10   0  16        1.61        1.11      3.39 o 
  -9   0  16       13.23       10.14      4.22 o 
  -8   0  16       12.99       20.78      5.38 o 
  -7   0  16        6.49       11.14      3.18 o 
  -6   0  16     2088.95     2121.50     53.33 o 
  -5   0  16      100.59       99.10      7.81 o 
  -4   0  16      195.99      217.99     14.49 o 
  -3   0  16        2.54        2.68      3.46 o 
  -2   0  16        8.24        0.38      2.96 o 
  -1   0  16      193.93      153.66     13.80 o 
   0   0  16        2.30       -0.38      3.48 o 
   1   0  16        0.71        6.49      4.60 o 
   2   0  16       42.55       37.58      7.99 o 
   3   0  16        2.17       11.97      5.71 o 
   4   0  16        6.02       -4.34      4.57 o 
 -19   1  16        2.38       -4.83      4.83 o 
 -18   1  16       16.17       15.82      5.71 o 
 -17   1  16        4.96        8.75      3.62 o 
 -16   1  16        0.97        0.24      2.83 o 
 -15   1  16        6.64        4.75      2.37 o 
 -14   1  16        0.27        4.72      2.52 o 
 -13   1  16        6.94        4.24      2.39 o 
 -12   1  16       45.16       46.80      4.23 o 
 -11   1  16       80.27       85.09      5.60 o 
 -10   1  16       13.49       10.23      2.57 o 
  -9   1  16       41.95       46.41      4.45 o 
  -8   1  16        2.73        1.38      2.00 o 
  -7   1  16     1723.65     1702.51     31.40 o 
  -6   1  16     1192.29     1208.45     25.11 o 
  -5   1  16       56.64       46.75      7.65 o 
  -4   1  16       18.52       22.67      3.40 o 
  -3   1  16        2.13        6.59      2.51 o 
  -2   1  16       26.88       17.23      3.74 o 
  -1   1  16        2.02       -0.52      2.13 o 
   0   1  16        1.06        1.39      2.54 o 
   1   1  16        0.10        0.38      2.52 o 
   2   1  16       14.30       13.71      4.03 o 
   3   1  16        0.35        3.48      4.53 o 
   4   1  16        8.05        2.51      4.67 o 
 -18   2  16        0.85       -4.79      4.79 o 
 -17   2  16       38.82       67.90      7.09 o 
 -16   2  16       12.95       16.52      4.22 o 
 -15   2  16        0.00        1.19      2.82 o 
 -14   2  16        0.34        1.36      2.02 o 
 -13   2  16       25.88       29.55      5.34 o 
 -12   2  16        1.78        0.29      4.18 o 
 -11   2  16        0.07       -0.66      2.05 o 
 -10   2  16       17.41       11.20      3.54 o 
  -9   2  16        0.54        1.25      1.92 o 
  -8   2  16       50.93       45.09      5.65 o 
  -7   2  16      416.44      452.78     14.71 o 
  -6   2  16       13.82       12.40      4.85 o 
  -5   2  16        2.47        2.99      3.59 o 
  -4   2  16       63.66       67.54      5.54 o 
  -3   2  16       34.79       42.76      4.61 o 
  -2   2  16       74.38       73.40      6.63 o 
  -1   2  16        1.39        2.69      2.43 o 
   0   2  16       19.79       11.48      3.13 o 
   1   2  16        0.83        1.04      2.51 o 
   2   2  16        0.42       -2.71      4.26 o 
   3   2  16        0.12        7.08      4.98 o 
   4   2  16       35.33       48.65      9.98 o 
 -18   3  16        7.47       -0.83      7.44 o 
 -17   3  16        0.52        2.30      4.48 o 
 -16   3  16       38.62       46.69      6.55 o 
 -15   3  16        1.15        5.88      4.22 o 
 -14   3  16        2.09       -3.11      3.16 o 
 -13   3  16        0.97        3.34      5.73 o 
 -12   3  16       57.71       64.67     11.72 o 
 -11   3  16       61.51       61.44      8.34 o 
 -10   3  16       17.04        9.85      4.33 o 
  -9   3  16        0.00        0.72      2.18 o 
  -8   3  16       20.65       26.08      3.57 o 
  -7   3  16       48.74       43.81      4.50 o 
  -6   3  16        3.45        1.14      2.80 o 
  -5   3  16       16.23       24.03      8.03 o 
  -4   3  16       38.19       35.30      5.44 o 
  -3   3  16      150.09      153.42      9.75 o 
  -2   3  16      212.66      208.31      8.64 o 
  -1   3  16        4.18        4.41      2.60 o 
   0   3  16       18.17       20.99      3.82 o 
   1   3  16        2.63        2.80      2.84 o 
   2   3  16        3.24        8.44      4.04 o 
   3   3  16        1.29        6.19      6.44 o 
 -17   4  16        0.09        4.71      7.61 o 
 -16   4  16       26.85       28.72      7.78 o 
 -15   4  16       10.21        4.77      5.75 o 
 -14   4  16        0.07       -0.73      5.30 o 
 -13   4  16       40.39       49.76      7.40 o 
 -12   4  16       10.25       13.55      4.69 o 
 -11   4  16       61.97       65.23      7.85 o 
 -10   4  16       77.35       66.69      8.90 o 
  -9   4  16       17.15       15.61      3.20 o 
  -8   4  16       42.35       33.85      4.25 o 
  -7   4  16       81.46      107.10      6.87 o 
  -6   4  16        0.00        0.14      2.21 o 
  -5   4  16        2.35        5.36      2.65 o 
  -4   4  16       10.60        9.87      3.72 o 
  -3   4  16       10.42        5.63      3.46 o 
  -2   4  16       15.20       17.88      3.89 o 
  -1   4  16        7.32       10.97      3.97 o 
   0   4  16        3.62        3.37      3.15 o 
   1   4  16        1.25        0.47      3.26 o 
   2   4  16        0.05        2.51      3.76 o 
 -15   5  16        8.80       22.70      9.41 o 
 -14   5  16       45.05       56.71      9.47 o 
 -13   5  16        0.05        1.81      3.86 o 
 -12   5  16       26.98       32.96     12.82 o 
 -11   5  16       10.99       12.63      4.80 o 
 -10   5  16       13.98       26.53      9.99 o 
  -9   5  16        4.24        5.55      4.09 o 
  -8   5  16        1.61       -2.76      3.21 o 
  -7   5  16        5.56        6.78      3.07 o 
  -6   5  16        2.50        4.19      2.80 o 
  -5   5  16       15.97       20.84      3.97 o 
  -4   5  16        0.07        0.49      2.64 o 
  -3   5  16        3.39        4.02      2.83 o 
  -2   5  16        9.56        5.84      4.37 o 
  -1   5  16        1.59       -3.04      3.47 o 
   0   5  16        2.19        8.52      4.35 o 
   1   5  16        2.12        5.47      4.37 o 
 -13   6  16        1.24       -6.59      6.59 o 
 -12   6  16       18.14       18.69      6.38 o 
 -11   6  16        1.44       10.03      6.54 o 
 -10   6  16        0.32       -0.67      4.57 o 
  -9   6  16       19.89       25.54     10.63 o 
  -8   6  16        8.48        3.97      4.30 o 
  -7   6  16       13.32        1.92      7.12 o 
  -6   6  16        4.29        7.30      3.45 o 
  -5   6  16        0.52       -1.55      2.75 o 
  -4   6  16        8.47       10.25      3.75 o 
  -3   6  16        1.64        1.30      3.14 o 
  -2   6  16       10.47        5.38      3.69 o 
  -1   6  16        0.59       -3.36      3.36 o 
 -10   7  16       32.08       35.28     10.64 o 
  -9   7  16        6.92       11.63      7.91 o 
  -8   7  16        9.60       20.02      9.10 o 
  -7   7  16       21.15       20.85      8.86 o 
  -6   7  16        5.03        4.19      6.63 o 
  -5   7  16        0.01        0.45      5.59 o 
 -19   1  17        0.87       -5.72      5.72 o 
 -18   1  17        0.39        0.68      4.61 o 
 -17   1  17        5.82        8.01      4.84 o 
 -16   1  17        1.25        0.76      3.67 o 
 -15   1  17        0.14        4.35      3.41 o 
 -14   1  17        0.38        0.60      2.09 o 
 -13   1  17       17.53       10.33      2.58 o 
 -12   1  17       50.81       44.77      6.17 o 
 -11   1  17        3.68        3.10      2.29 o 
 -10   1  17        2.25        0.39      1.91 o 
  -9   1  17       10.70        5.66      2.85 o 
  -8   1  17      785.39      764.54     32.50 o 
  -7   1  17      386.19      389.74     13.64 o 
  -6   1  17       43.07       40.85      4.42 o 
  -5   1  17        6.92        6.92      2.41 o 
  -4   1  17      127.05      114.59      6.84 o 
  -3   1  17        1.89       -1.81      1.81 o 
  -2   1  17        4.04        3.12      3.21 o 
  -1   1  17        8.15        6.32      3.17 o 
   0   1  17       11.06        3.31      3.20 o 
   1   1  17        3.62        3.63      3.19 o 
   2   1  17        4.75        9.78      3.63 o 
   3   1  17       10.30       11.23      6.26 o 
 -18   2  17       13.31       26.06      7.20 o 
 -17   2  17       46.02       63.88      6.89 o 
 -16   2  17        1.10        4.24      3.10 o 
 -15   2  17        1.06       -2.59      5.00 o 
 -14   2  17        3.92        3.67      2.33 o 
 -13   2  17       13.92       15.41      4.25 o 
 -12   2  17      121.92      109.58      6.78 o 
 -11   2  17       65.21       60.60      7.83 o 
 -10   2  17        0.26       -0.59      3.32 o 
  -9   2  17      115.12      104.39      8.08 o 
  -8   2  17       30.86       30.74      5.02 o 
  -7   2  17       25.89       24.76     10.05 o 
  -6   2  17       25.95       23.86      4.54 o 
  -5   2  17        6.80       10.78      3.56 o 
  -4   2  17        1.94        0.56      3.03 o 
  -3   2  17       14.53       12.60      3.13 o 
  -2   2  17       77.76       67.37     13.59 o 
  -1   2  17       12.84        3.62      2.68 o 
   0   2  17        2.17        2.98      2.78 o 
   1   2  17        2.44        0.27      2.48 o 
   2   2  17        0.25        1.90      4.38 o 
   3   2  17        0.96        3.29      4.93 o 
 -17   3  17        1.51        4.40      4.44 o 
 -16   3  17        2.38        1.30      3.99 o 
 -15   3  17        9.12       19.99      5.15 o 
 -14   3  17        2.90       -0.20      3.67 o 
 -13   3  17        0.30        2.19      3.20 o 
 -12   3  17       27.93       26.64     10.43 o 
 -11   3  17        2.70        2.86      3.28 o 
 -10   3  17      148.37      151.72     11.13 o 
  -9   3  17      116.87      125.08      7.15 o 
  -8   3  17      255.27      267.94     11.83 o 
  -7   3  17        1.13        2.19      2.73 o 
  -6   3  17       53.67       54.76      9.34 o 
  -5   3  17        0.05        1.81      2.59 o 
  -4   3  17        6.24        7.14      3.31 o 
  -3   3  17       23.60       18.80      3.66 o 
  -2   3  17        2.57        3.85      2.50 o 
  -1   3  17        7.00        3.87      2.61 o 
   0   3  17       11.14        4.72      3.61 o 
   1   3  17        4.06        5.07      3.63 o 
   2   3  17        4.19        3.74      3.71 o 
 -17   4  17        0.33        0.57      7.37 o 
 -16   4  17        4.95        0.34      4.79 o 
 -15   4  17        4.84        7.54      5.67 o 
 -14   4  17       14.58       14.01      4.70 o 
 -13   4  17        9.93        8.10      4.77 o 
 -12   4  17       21.34       14.75      4.86 o 
 -11   4  17        7.49        4.10      3.68 o 
 -10   4  17       12.36        1.53      6.42 o 
  -9   4  17        0.07       -1.16      2.30 o 
  -8   4  17        5.18        3.20      2.90 o 
  -7   4  17        0.07        2.16      2.45 o 
  -6   4  17       20.90       22.45      4.85 o 
  -5   4  17       16.83       10.98      3.83 o 
  -4   4  17        2.43        1.05      2.91 o 
  -3   4  17       13.78        8.21      4.00 o 
  -2   4  17        0.00        0.40      2.44 o 
  -1   4  17        4.08        1.61      3.48 o 
   0   4  17        5.51       -2.99      6.28 o 
   1   4  17        3.58        7.71      4.12 o 
 -15   5  17        0.30        7.65      7.82 o 
 -14   5  17        4.57        3.20      5.09 o 
 -13   5  17       10.16        7.94      5.78 o 
 -12   5  17        4.86        7.07      4.50 o 
 -11   5  17        5.40        4.69      4.11 o 
 -10   5  17        7.56        7.68      4.57 o 
  -9   5  17        3.52        1.50      3.53 o 
  -8   5  17       24.30       20.93      4.08 o 
  -7   5  17        7.22        4.48      2.89 o 
  -6   5  17        0.16        1.22      2.71 o 
  -5   5  17       27.85       19.77      8.01 o 
  -4   5  17        1.92        2.76      3.37 o 
  -3   5  17       31.36       43.00      6.47 o 
  -2   5  17        0.25       -0.70      3.65 o 
  -1   5  17        0.86       -2.02      3.53 o 
   0   5  17        2.84       -3.05      7.90 o 
 -13   6  17        4.29        9.43      8.06 o 
 -12   6  17       31.76       55.61     12.53 o 
 -11   6  17        0.09       -1.64      4.36 o 
 -10   6  17        7.76        9.69      5.37 o 
  -9   6  17        3.67        3.44      4.63 o 
  -8   6  17        0.00       -4.45      4.45 o 
  -7   6  17        1.33        0.50      4.25 o 
  -6   6  17        3.19        4.17      3.57 o 
  -5   6  17        0.71       -1.26      3.08 o 
  -4   6  17       12.71       22.57      4.70 o 
  -3   6  17        2.46        3.96      4.01 o 
 -18   0  18       34.36       60.02     13.15 o 
 -17   0  18        1.41       -1.04      5.85 o 
 -16   0  18        0.97       -5.02      5.02 o 
 -15   0  18        0.00        1.87      4.81 o 
 -14   0  18        0.41        5.33      5.62 o 
 -13   0  18      291.79      240.86     16.38 o 
 -12   0  18       19.88        7.84      4.79 o 
 -11   0  18       34.09       29.83      7.23 o 
 -10   0  18       55.87       44.79      8.34 o 
  -9   0  18      151.56      159.28     10.69 o 
  -8   0  18      770.48      757.89     19.57 o 
  -7   0  18       41.07       44.45      8.55 o 
  -6   0  18      158.95      143.65     13.61 o 
  -5   0  18       18.01       20.90      6.68 o 
  -4   0  18        0.27        0.21      3.44 o 
  -3   0  18        0.01        1.30      3.48 o 
  -2   0  18       65.74       93.77     12.35 o 
  -1   0  18       24.10       34.93      7.96 o 
   0   0  18        7.16        8.01      5.07 o 
   1   0  18        9.26       10.45      5.69 o 
   2   0  18        0.20       -0.52      4.64 o 
 -18   1  18       20.02       23.93      6.53 o 
 -17   1  18        0.09        3.42      4.18 o 
 -16   1  18        0.57       -2.30      3.16 o 
 -15   1  18        1.55       -3.55      5.07 o 
 -14   1  18       97.54       82.81      8.42 o 
 -13   1  18      137.07      140.69      9.87 o 
 -12   1  18        0.13       -1.02      2.17 o 
 -11   1  18       11.11        8.72      3.46 o 
 -10   1  18       42.69       41.43      6.84 o 
  -9   1  18       37.04       48.78      8.16 o 
  -8   1  18        2.60        1.78      4.99 o 
  -7   1  18       14.11       10.47      4.00 o 
  -6   1  18        1.76        3.39      2.32 o 
  -5   1  18       21.15       17.99      3.47 o 
  -4   1  18       28.15       33.73      4.36 o 
  -3   1  18        0.78       -0.55      2.61 o 
  -2   1  18       12.40        9.73      3.63 o 
  -1   1  18        2.51        3.58      2.95 o 
   0   1  18        1.67       -2.22      2.58 o 
   1   1  18        0.15       -0.97      3.02 o 
   2   1  18       10.80       15.70      4.69 o 
 -18   2  18        5.50       10.62      4.87 o 
 -17   2  18        0.45       -0.23      3.36 o 
 -16   2  18       12.95       10.48      3.79 o 
 -15   2  18       12.06       23.11      4.35 o 
 -14   2  18       34.40       35.79      4.12 o 
 -13   2  18        0.03        1.26      4.93 o 
 -12   2  18       25.86       20.58      4.80 o 
 -11   2  18        0.07        0.31      2.97 o 
 -10   2  18       50.72       44.72     15.81 o 
  -9   2  18       44.47       48.17      6.22 o 
  -8   2  18      127.08      127.50      9.43 o 
  -7   2  18       59.13       48.34      6.31 o 
  -6   2  18       24.36       23.44      5.04 o 
  -5   2  18       42.52       34.82      5.39 o 
  -4   2  18        1.88       -0.51      2.31 o 
  -3   2  18       53.99       55.09      5.43 o 
  -2   2  18        6.45        2.87      3.45 o 
  -1   2  18        4.36        5.95      3.88 o 
   0   2  18        0.34       -0.73      2.48 o 
   1   2  18       11.95        5.83      5.45 o 
   2   2  18       11.22        4.81      5.31 o 
 -17   3  18        0.41        2.87      4.37 o 
 -16   3  18        1.15       -1.36      4.73 o 
 -15   3  18        6.02       11.90      4.77 o 
 -14   3  18       11.88        9.59      4.74 o 
 -13   3  18        0.25        4.49      4.64 o 
 -12   3  18        7.82        6.37      3.53 o 
 -11   3  18        2.26        0.88      2.52 o 
 -10   3  18       44.90       40.08      6.05 o 
  -9   3  18      318.26      301.54     12.96 o 
  -8   3  18      157.03      172.90     20.30 o 
  -7   3  18        0.21       -1.83      2.79 o 
  -6   3  18        0.12        2.17      3.07 o 
  -5   3  18        8.60        2.49      3.28 o 
  -4   3  18        1.01        4.40      2.82 o 
  -3   3  18       22.18       13.26      5.10 o 
  -2   3  18        4.61        1.75      2.70 o 
  -1   3  18        3.69        3.30      2.83 o 
   0   3  18        1.69       -0.74      3.33 o 
   1   3  18        0.97        1.08      3.92 o 
 -16   4  18        0.58       -0.25      4.87 o 
 -15   4  18        0.01        0.14      4.57 o 
 -14   4  18        5.28        5.66      4.50 o 
 -13   4  18       10.04        9.65      4.81 o 
 -12   4  18        0.20        8.13      4.24 o 
 -11   4  18        2.89        2.43      3.77 o 
 -10   4  18        4.91        2.82      3.59 o 
  -9   4  18       22.80       17.33      4.75 o 
  -8   4  18       26.73       32.07      5.62 o 
  -7   4  18        1.48       -0.97      3.08 o 
  -6   4  18        0.02        0.39      3.00 o 
  -5   4  18       18.76       23.32      5.22 o 
  -4   4  18       50.78       38.23      6.03 o 
  -3   4  18        3.79        5.45      3.06 o 
  -2   4  18        0.14       -1.13      3.29 o 
  -1   4  18        1.78        8.13      4.22 o 
   0   4  18       13.56       11.52      5.16 o 
 -15   5  18        3.38        7.16      8.34 o 
 -14   5  18        0.87        3.92      5.07 o 
 -13   5  18       12.88       15.28      6.09 o 
 -12   5  18       11.07       15.46      5.34 o 
 -11   5  18        2.45        6.32      4.64 o 
 -10   5  18       16.13       27.85      6.49 o 
  -9   5  18       53.92       59.27      7.98 o 
  -8   5  18        3.72       -1.03      2.83 o 
  -7   5  18        1.05        1.25      3.58 o 
  -6   5  18       20.87       12.63      4.61 o 
  -5   5  18        1.62       -0.39      5.43 o 
  -4   5  18        2.27        6.98      4.10 o 
  -3   5  18        2.26        3.68      3.91 o 
  -2   5  18        2.31       -1.97      5.03 o 
 -12   6  18       11.97        9.62      7.84 o 
 -11   6  18       18.48       24.48      7.23 o 
 -10   6  18        9.91        7.05      5.64 o 
  -9   6  18        2.59        9.46      5.81 o 
  -8   6  18        0.03       -2.20      4.41 o 
  -7   6  18        0.00       -4.34      4.34 o 
  -6   6  18        2.24        2.03      3.72 o 
  -5   6  18        6.09        9.01      4.66 o 
 -18   1  19        0.02       -3.40      5.04 o 
 -17   1  19        0.86        0.81      4.66 o 
 -16   1  19        0.12       -3.93      3.93 o 
 -15   1  19       71.40       74.73      8.70 o 
 -14   1  19       15.47       14.91      3.82 o 
 -13   1  19        1.70        3.02      3.22 o 
 -12   1  19        7.05       12.04      3.96 o 
 -11   1  19       58.52       60.14     16.15 o 
 -10   1  19        8.98        5.17      4.23 o 
  -9   1  19       25.32       22.61      4.80 o 
  -8   1  19       38.51       46.48      5.11 o 
  -7   1  19       62.03       75.04      6.15 o 
  -6   1  19      159.69      150.93     10.10 o 
  -5   1  19        0.04        2.36      3.25 o 
  -4   1  19        2.79       -0.52      2.93 o 
  -3   1  19        0.01        0.84      2.96 o 
  -2   1  19        0.00        1.14      5.78 o 
  -1   1  19        0.25        3.30      3.30 o 
   0   1  19        2.95        5.81      3.69 o 
   1   1  19        1.72        3.75      4.00 o 
 -18   2  19        3.42       -1.31      4.73 o 
 -17   2  19        0.22        0.53      3.54 o 
 -16   2  19        1.11       -2.45      3.15 o 
 -15   2  19        0.30        9.52      6.25 o 
 -14   2  19        7.24        8.72      6.16 o 
 -13   2  19        2.80        7.80      5.83 o 
 -12   2  19        3.78        7.62      3.79 o 
 -11   2  19        6.88        8.07      4.15 o 
 -10   2  19      125.95      148.33     10.10 o 
  -9   2  19      111.76       94.26     17.34 o 
  -8   2  19        3.84        4.08      3.37 o 
  -7   2  19        1.76        0.92      2.92 o 
  -6   2  19       56.70       62.14      5.87 o 
  -5   2  19        1.44       -0.78      2.23 o 
  -4   2  19       16.57       14.16      5.43 o 
  -3   2  19        1.32        3.40      2.89 o 
  -2   2  19       22.33       22.26      4.29 o 
  -1   2  19        0.05        1.66      3.20 o 
   0   2  19       17.93       21.39      8.25 o 
 -17   3  19        8.08       18.98      5.28 o 
 -16   3  19        9.26       13.09      3.96 o 
 -15   3  19        7.10        8.45      6.01 o 
 -14   3  19        2.95        1.49      3.66 o 
 -13   3  19        7.30        9.81      7.23 o 
 -12   3  19        0.70       -1.73      4.76 o 
 -11   3  19        1.48        7.99      8.09 o 
 -10   3  19       12.00       12.89      4.51 o 
  -9   3  19        3.21        3.95      3.35 o 
  -8   3  19       16.62       20.34      4.71 o 
  -7   3  19        0.43        0.09      2.63 o 
  -6   3  19        0.24        1.19      3.15 o 
  -5   3  19        4.57        1.05      2.69 o 
  -4   3  19       13.83       19.23      4.01 o 
  -3   3  19        1.60       -0.63      2.82 o 
  -2   3  19        1.43       -1.83      3.40 o 
  -1   3  19        5.09        5.90      4.84 o 
   0   3  19        0.67        4.05      3.62 o 
 -16   4  19        9.52       13.88      8.62 o 
 -15   4  19        1.88        3.00      7.87 o 
 -14   4  19        3.01        9.28      4.95 o 
 -13   4  19        0.25       -3.63      3.75 o 
 -12   4  19        2.72        4.42      4.18 o 
 -11   4  19        1.41       20.07      7.87 o 
 -10   4  19        0.08       -3.35      3.35 o 
  -9   4  19       28.70       23.33      8.92 o 
  -8   4  19        0.24        5.67      3.82 o 
  -7   4  19        3.40        8.43      4.02 o 
  -6   4  19       16.06       17.63      4.94 o 
  -5   4  19       26.32       23.93      5.56 o 
  -4   4  19       10.86       10.98      4.16 o 
  -3   4  19        0.29       -1.84      2.84 o 
  -2   4  19       22.27       32.41     18.91 o 
 -14   5  19        0.54       -1.28      7.77 o 
 -13   5  19        3.57        3.09      4.90 o 
 -12   5  19       38.65       46.95      7.85 o 
 -11   5  19        0.01       -1.25     14.29 o 
 -10   5  19       86.21       85.48      9.62 o 
  -9   5  19        5.64        5.38      6.52 o 
  -8   5  19        0.27       -3.37      3.37 o 
  -7   5  19       29.07       46.44      7.18 o 
  -6   5  19        3.79        4.79      4.19 o 
  -5   5  19        0.01       -3.48      3.48 o 
  -4   5  19        1.69       -0.10      3.76 o 
  -3   5  19        0.32        4.49      4.51 o 
 -10   6  19        5.31        9.05      5.89 o 
  -9   6  19        1.40        1.69      5.58 o 
  -8   6  19        2.20       -0.21      6.97 o 
 -18   0  20        2.70       18.48      8.84 o 
 -17   0  20        2.89       11.02      8.22 o 
 -16   0  20       46.45       45.95     11.35 o 
 -15   0  20       45.96       24.05      8.08 o 
 -14   0  20        3.58       10.92      5.66 o 
 -13   0  20        9.43        5.97      5.43 o 
 -12   0  20        2.57       -1.40      4.79 o 
 -11   0  20        0.30        3.47      3.28 o 
 -10   0  20        0.25        0.59      3.53 o 
  -9   0  20       31.51       23.51      7.06 o 
  -8   0  20      353.25      345.72     20.25 o 
  -7   0  20       30.99       26.96      7.87 o 
  -6   0  20        0.35        2.96      4.26 o 
  -5   0  20       30.57       27.34      7.20 o 
  -4   0  20        0.00       -0.90      3.74 o 
  -3   0  20        1.40       -1.92      4.22 o 
  -2   0  20       18.76       14.93      6.63 o 
  -1   0  20       23.38       21.28      8.27 o 
   0   0  20        0.16        0.12      5.14 o 
 -18   1  20        3.87        1.90      5.49 o 
 -17   1  20        0.60        4.40      4.94 o 
 -16   1  20        6.30        7.56      6.81 o 
 -15   1  20        0.22       -1.26      5.40 o 
 -14   1  20        1.76        0.46      3.64 o 
 -13   1  20        3.48        6.10      4.21 o 
 -12   1  20        3.80        6.66      3.78 o 
 -11   1  20        0.42       -0.31      4.66 o 
 -10   1  20        5.62       -1.39     12.71 o 
  -9   1  20       41.86       46.59      6.44 o 
  -8   1  20        2.67        2.60      3.12 o 
  -7   1  20       86.49       77.21      8.21 o 
  -6   1  20        5.38        5.64      3.39 o 
  -5   1  20        0.54        1.62      2.95 o 
  -4   1  20       16.41        9.88      5.14 o 
  -3   1  20        5.54        3.98      3.41 o 
  -2   1  20       28.82       27.29      5.76 o 
  -1   1  20        2.75        3.72      3.75 o 
   0   1  20        1.71        0.01      3.65 o 
 -17   2  20        0.34        4.38      7.49 o 
 -16   2  20        7.30        6.78      7.82 o 
 -15   2  20        4.64        4.76      6.44 o 
 -14   2  20       12.55       14.15      7.18 o 
 -13   2  20        0.04        6.35      3.96 o 
 -12   2  20       49.89       70.62      8.20 o 
 -11   2  20       34.36       51.38      7.02 o 
 -10   2  20       88.65      102.96      8.96 o 
  -9   2  20        0.73        3.32      3.24 o 
  -8   2  20       22.60       28.69      5.58 o 
  -7   2  20       64.61       80.80      6.80 o 
  -6   2  20        6.64        5.14      2.89 o 
  -5   2  20        3.65        3.58      2.95 o 
  -4   2  20       12.22       19.26      4.00 o 
  -3   2  20       14.02       25.27      5.39 o 
  -2   2  20        4.30        5.05      3.71 o 
  -1   2  20        9.48        4.27      5.92 o 
 -16   3  20       14.16       19.07      9.34 o 
 -15   3  20        8.65       -2.25      6.71 o 
 -14   3  20        7.73       15.21      7.58 o 
 -13   3  20        6.32        9.12      7.04 o 
 -12   3  20        2.55        0.47      5.45 o 
 -11   3  20       45.62       42.40      6.86 o 
 -10   3  20        0.41       -3.06      3.06 o 
  -9   3  20        2.32        2.38      3.40 o 
  -8   3  20       46.56       61.57      7.62 o 
  -7   3  20        9.41        7.97      4.07 o 
  -6   3  20        8.63        7.54      3.35 o 
  -5   3  20        0.37        0.03      2.70 o 
  -4   3  20        0.09        2.03      2.75 o 
  -3   3  20        1.63        7.58      3.53 o 
  -2   3  20       11.52        8.35      4.83 o 
 -15   4  20        1.21        0.76      5.35 o 
 -14   4  20       11.05        7.91      8.01 o 
 -13   4  20        0.50       -5.43      6.04 o 
 -12   4  20       49.43       45.26     11.75 o 
 -11   4  20       60.97       42.99     11.11 o 
 -10   4  20       29.02       36.52      6.46 o 
  -9   4  20        1.19        6.55      4.04 o 
  -8   4  20       11.39       16.99      6.08 o 
  -7   4  20        3.80       -2.19      3.63 o 
  -6   4  20        1.84        1.09      3.69 o 
  -5   4  20        4.07        7.53      3.51 o 
  -4   4  20        0.39       -2.45      3.02 o 
  -3   4  20        0.00       -2.05      3.11 o 
 -13   5  20       25.86       27.01      7.23 o 
 -12   5  20        1.78        3.25      7.49 o 
 -11   5  20       10.90        3.17      7.06 o 
 -10   5  20        6.72       14.45      8.06 o 
  -9   5  20        0.25       -2.42      6.02 o 
  -8   5  20        1.38       -0.22      5.18 o 
  -7   5  20        0.86       -2.92      3.69 o 
  -6   5  20        0.00       -1.98      3.70 o 
  -5   5  20        3.34        3.48      4.26 o 
 -17   1  21        2.25       -4.19      7.18 o 
 -16   1  21        3.08        3.46      6.61 o 
 -15   1  21        1.79        6.16      7.11 o 
 -14   1  21        3.21        7.71      6.78 o 
 -13   1  21       32.95       36.41      6.28 o 
 -12   1  21        0.21        1.99      3.44 o 
 -11   1  21       34.61       41.49      6.48 o 
 -10   1  21        3.97        0.75      2.66 o 
  -9   1  21      124.95      101.50     12.28 o 
  -8   1  21        0.54        6.89      3.44 o 
  -7   1  21       21.11       18.91      4.74 o 
  -6   1  21       19.93       15.45      4.31 o 
  -5   1  21        2.01        0.06      2.97 o 
  -4   1  21       27.21       32.74      6.06 o 
  -3   1  21       21.61       32.07     12.46 o 
  -2   1  21       19.61       24.48      5.76 o 
 -17   2  21        8.32        9.90      7.87 o 
 -16   2  21        3.61        5.35      7.04 o 
 -15   2  21        0.00       -0.69      5.73 o 
 -14   2  21        3.01        2.65      6.35 o 
 -13   2  21       10.43        7.11      5.46 o 
 -12   2  21        1.23        3.05      3.81 o 
 -11   2  21        0.22        0.80      3.42 o 
 -10   2  21        4.15        2.90      3.45 o 
  -9   2  21       31.94       24.22      6.79 o 
  -8   2  21        7.91        8.81      4.41 o 
  -7   2  21        2.36       -2.16      2.59 o 
  -6   2  21       15.91       19.01      4.15 o 
  -5   2  21       16.88       27.70      5.92 o 
  -4   2  21       11.19       14.17      5.02 o 
  -3   2  21        0.02       -3.06      3.06 o 
  -2   2  21        1.30       -0.16      3.57 o 
 -16   3  21        3.67        3.13      7.65 o 
 -15   3  21        6.43       11.04      8.13 o 
 -14   3  21        0.03       -0.17      7.04 o 
 -13   3  21        2.80        3.67      6.71 o 
 -12   3  21       21.93       14.67      7.35 o 
 -11   3  21       14.51       19.28      5.14 o 
 -10   3  21        8.05        7.95      4.21 o 
  -9   3  21        0.04        0.40      3.52 o 
  -8   3  21       13.35        6.60      4.24 o 
  -7   3  21        0.25       -0.30      3.80 o 
  -6   3  21        2.24        2.31      3.20 o 
  -5   3  21        4.74        7.29      3.50 o 
  -4   3  21       33.56       33.63     10.02 o 
  -3   3  21       33.72       44.43      5.97 o 
 -14   4  21        5.36        2.35      7.75 o 
 -13   4  21        0.58       -4.29      4.29 o 
 -12   4  21       14.33       17.18      8.72 o 
 -11   4  21       45.31       84.12     14.36 o 
 -10   4  21        5.07       15.65      5.01 o 
  -9   4  21        0.18        2.18      3.83 o 
  -8   4  21        4.24        6.29      4.25 o 
  -7   4  21        4.43        1.51      4.44 o 
  -6   4  21        0.35       -1.54      6.16 o 
  -5   4  21        3.10        2.44      3.36 o 
 -10   5  21       12.43       13.53      7.98 o 
  -9   5  21        4.80        6.69      4.79 o 
 -17   0  22        0.15       -5.47      7.37 o 
 -16   0  22       11.07       14.12      7.94 o 
 -14   0  22       10.17        7.04      6.61 o 
 -13   0  22        5.24        3.36      5.50 o 
 -12   0  22        0.02        8.98      5.80 o 
 -11   0  22       10.77       28.60      8.17 o 
 -10   0  22        0.03       -2.44      3.98 o 
  -9   0  22       14.70       17.30      6.99 o 
  -8   0  22       17.64       21.92      7.16 o 
  -7   0  22        0.53        0.12      4.34 o 
  -6   0  22        4.27        1.02      4.90 o 
  -5   0  22       66.59      105.55     14.76 o 
  -4   0  22        3.59        1.61      5.95 o 
  -3   0  22        3.69       -4.12      4.12 o 
 -17   1  22       16.72       33.34     10.45 o 
 -16   1  22        2.29       -0.54      6.61 o 
 -15   1  22        2.31       -2.61      5.90 o 
 -14   1  22        9.36        9.03      4.63 o 
 -13   1  22        0.41       -3.51      3.51 o 
 -12   1  22        0.37       -0.89      3.49 o 
 -11   1  22        0.04        2.46      3.37 o 
 -10   1  22        4.22        4.38      3.63 o 
  -9   1  22        8.41        6.43      9.68 o 
  -8   1  22        2.16        2.49      3.27 o 
  -7   1  22       15.03       14.83      5.65 o 
  -6   1  22       28.42       25.31      6.10 o 
  -5   1  22       42.65       48.19      7.91 o 
  -4   1  22        5.87       16.95      5.26 o 
  -3   1  22        7.60        0.16      3.84 o 
 -16   2  22        0.01       -1.47      7.27 o 
 -15   2  22        3.95       13.88      7.96 o 
 -14   2  22        7.39        6.28      7.20 o 
 -13   2  22        0.04        1.40      5.48 o 
 -12   2  22        2.14       -0.25      4.80 o 
 -11   2  22        8.15        6.89      6.54 o 
 -10   2  22       29.90       43.55      6.83 o 
  -9   2  22       23.18       17.99      4.21 o 
  -8   2  22        2.35        3.67      3.03 o 
  -7   2  22        0.15       -2.97      2.97 o 
  -6   2  22       18.90       29.23      6.02 o 
  -5   2  22       12.21        9.01      8.40 o 
  -4   2  22        7.35        9.46      4.76 o 
 -15   3  22       26.61       32.20     11.28 o 
 -14   3  22       21.47       31.21     10.57 o 
 -13   3  22       35.75       22.08      8.67 o 
 -12   3  22        5.74        8.04      4.65 o 
 -11   3  22        2.48        8.09      4.37 o 
 -10   3  22       23.62       26.18      5.94 o 
  -9   3  22       24.95       31.64      6.44 o 
  -8   3  22        2.74        3.98      3.97 o 
  -7   3  22        0.00        2.38      3.18 o 
  -6   3  22        9.92        9.17      3.76 o 
  -5   3  22       13.27       16.85      4.51 o 
 -12   4  22        0.33       -2.37      6.44 o 
 -11   4  22        6.08        9.83      7.25 o 
 -10   4  22       24.86       18.53      5.80 o 
  -9   4  22       10.97        7.53      4.84 o 
  -8   4  22        1.69        5.88      4.98 o 
 -16   1  23       27.67       47.29     11.78 o 
 -15   1  23        0.55       -0.72      4.17 o 
 -14   1  23        0.61        2.05      4.92 o 
 -13   1  23        2.93        2.13      5.17 o 
 -12   1  23        7.00       13.26      4.69 o 
 -11   1  23        7.99        8.38      4.40 o 
 -10   1  23       13.40       18.58      5.09 o 
  -9   1  23        1.17        0.76      6.48 o 
  -8   1  23       17.89       12.24      4.78 o 
  -7   1  23       28.50       20.67     11.44 o 
  -6   1  23        1.91        1.18      3.57 o 
  -5   1  23        3.58       10.45      4.65 o 
 -15   2  23       11.29        6.78      8.06 o 
 -14   2  23        1.11        0.31      7.08 o 
 -13   2  23        1.15       -4.03      4.03 o 
 -12   2  23        7.19       12.27      5.54 o 
 -11   2  23       38.07       39.65      7.24 o 
 -10   2  23        2.56       -1.48      3.08 o 
  -9   2  23        0.19        2.49      3.98 o 
  -8   2  23        2.75       -0.76      4.66 o 
  -7   2  23        0.24       -2.61      3.19 o 
  -6   2  23       44.06       61.06      8.50 o 
 -13   3  23        1.49        4.67      7.04 o 
 -12   3  23        3.96        6.90      4.90 o 
 -11   3  23        0.77        4.04      4.26 o 
 -10   3  23        4.64       11.61      5.02 o 
  -9   3  23       12.78       20.15      5.76 o 
  -8   3  23        2.70        4.25      4.21 o 
 -14   0  24        2.70        6.87      6.56 o 
 -13   0  24       48.79       73.12     13.27 o 
 -12   0  24       84.11      119.65     15.43 o 
 -11   0  24        2.98       -4.86      4.86 o 
 -10   0  24        9.97       -0.54      4.55 o 
  -9   0  24        2.76       -4.45      4.45 o 
  -8   0  24        1.97        0.59      5.76 o 
  -7   0  24       65.07       40.81      9.74 o 
 -14   1  24        4.57        2.72      6.61 o 
 -13   1  24        1.46        7.99      4.62 o 
 -12   1  24       27.99       41.97      7.27 o 
 -11   1  24        8.91       13.24      5.62 o 
 -10   1  24        1.04        0.85      3.82 o 
  -9   1  24        8.44        5.16      3.94 o 
  -8   1  24       20.33       21.01      5.97 o 
 -12   2  24        3.25        5.01      4.69 o 
 -11   2  24        7.11       11.84      4.95 o 
 -10   2  24        1.30        0.92      4.20 o 
  -9   2  24       27.23       28.24      6.42 o 
                                                 
